# Supplementary material for: Computer-aided genomic data analysis of drug-resistant Neisseria gonorrhoeae for the Identification of alternative therapeutic targets
Source: Front Cell Infect Microbiol. 2023 Mar 24;13:1017315. doi: 10.3389/fcimb.2023.1017315 (PMC10080061; doi:10.3389/fcimb.2023.1017315)
Supplement: Supplementary file 2 [file Table_1.xlsx]

## Sheet: Sheet1
Supplementary Table S1. N. gonoorrhoeae core genome proteins
S/No	Protein Accession	Protein Name
1	AKP14090.1	Replication-associated recombination protein A
2	AKP14101.1	hypothetical protein
3	AKP14102.1	Threonine synthase
4	AKP14103.1	hypothetical protein
5	AKP14104.1	Ferredoxin--NADP reductase
6	AKP14105.1	Copper-exporting P-type ATPase A
7	AKP14106.1	GTPase HflX
8	AKP14107.1	Cysteine-rich secretory protein family protein
9	AKP14108.1	hypothetical protein
10	AKP14109.1	hypothetical protein
11	AKP14110.1	Glutamate-cysteine ligase
12	AKP14111.1	3-isopropylmalate dehydratase large subunit
13	AKP14112.1	hypothetical protein
14	AKP14113.1	3-isopropylmalate dehydratase small subunit 1
15	AKP14114.1	Modification methylase BanI
16	AKP14115.1	3-isopropylmalate dehydrogenase
17	AKP14116.1	Inositol-1-monophosphatase
18	AKP14117.1	tRNA (cytidine/uridine-2-O-)-methyltransferase TrmJ
19	AKP14121.1	hypothetical protein
20	AKP14122.1	Ribosomal RNA small subunit methyltransferase B
21	AKP14123.1	hypothetical protein
22	AKP14124.1	Succinate semialdehyde dehydrogenase [NAD(P)+] Sad
23	AKP14125.1	hypothetical protein
24	AKP14126.1	Glutamyl-tRNA(Gln) amidotransferase subunit C
25	AKP14127.1	Glutamyl-tRNA(Gln) amidotransferase subunit A
26	AKP14128.1	hypothetical protein
27	AKP14129.1	Aspartyl/glutamyl-tRNA(Asn/Gln) amidotransferase subunit B
28	AKP14130.1	CDP-6-deoxy-L-threo-D-glycero-4-hexulose-3- dehydrase reductase
29	AKP14131.1	Pyridoxine/pyridoxamine 5-phosphate oxidase
30	AKP14132.1	Ribosomal large subunit pseudouridine synthase B
31	AKP14133.1	putative MFS-type transporter YhjX
32	AKP14134.1	Exodeoxyribonuclease 7 large subunit
33	AKP14135.1	NH(3)-dependent NAD(+) synthetase
34	AKP14136.1	Iron-sulfur cluster repair protein DnrN
35	AKP14137.1	Thioredoxin-1
36	AKP14138.1	Ribosomal RNA large subunit methyltransferase K
37	AKP14139.1	ATP-dependent RNA helicase RhlE
38	AKP14140.1	hypothetical protein
39	AKP14141.1	hypothetical protein
40	AKP14142.1	Succinylornithine transaminase/acetylornithine aminotransferase
41	AKP14143.1	ATP-dependent Clp protease ATP-binding subunit ClpX
42	AKP14144.1	Ribosome-binding factor A
43	AKP14145.1	tRNA pseudouridine synthase B
44	AKP14146.1	HTH-type transcriptional regulator IscR
45	AKP14148.1	Cysteine desulfurase
46	AKP14152.1	hypothetical protein
47	AKP14153.1	NifU-like protein
48	AKP14154.1	Iron-binding protein IscA
49	AKP14156.1	hypothetical protein
50	AKP14157.1	DNA gyrase subunit A
51	AKP14159.1	Site-specific recombinase
52	AKP14160.1	Membrane-bound lytic murein transglycosylase B precursor
53	AKP14162.1	hypothetical protein
54	AKP14163.1	Transcription-repair-coupling factor
55	AKP14164.1	Aspartate 1-decarboxylase precursor
56	AKP14165.1	2-dehydro-3-deoxyphosphooctonate aldolase
57	AKP14168.1	hypothetical protein
58	AKP14169.1	Enolase
59	AKP14170.1	Cell division protein FtsB
60	AKP14171.1	Ribonucleoside-diphosphate reductase 1 subunit beta
61	AKP14172.1	Ribonucleoside-diphosphate reductase 1 subunit alpha
62	AKP14174.1	1-acyl-sn-glycerol-3-phosphate acyltransferase
63	AKP14176.1	Formamidopyrimidine-DNA glycosylase
64	AKP14178.1	hypothetical protein
65	AKP14179.1	Membrane-bound lytic murein transglycosylase D precursor
66	AKP14180.1	Ribosomal small subunit pseudouridine synthase A
67	AKP14181.1	Cytidylate kinase
68	AKP14182.1	30S ribosomal protein S1
69	AKP14184.1	Integration host factor subunit beta
70	AKP14184.1	S-formylglutathione hydrolase
71	AKP14186.1	primosomal protein DnaI
72	AKP14190.1	Nucleoside diphosphate kinase
73	AKP14191.1	Dual-specificity RNA methyltransferase RlmN
74	AKP14192.1	formate-dependent nitrite reductase complex subunit NrfG
75	AKP14193.1	4-hydroxy-3-methylbut-2-en-1-yl diphosphate synthase
76	AKP14194.1	ATP-dependent Clp protease proteolytic subunit
77	AKP14195.1	Trigger factor
78	AKP14196.1	DNA translocase FtsK
79	AKP14197.1	Uracil permease
80	AKP14199.1	hypothetical protein
81	AKP14200.1	Phosphatidylcholine synthase
82	AKP14201.1	Sulfite exporter TauE/SafE
83	AKP14202.1	50S ribosomal protein L9
84	AKP14203.1	30S ribosomal protein S18
85	AKP14204.1	30S ribosomal protein S6
86	AKP14205.1	Glucosaminate ammonia-lyase
87	AKP14205.1	Copper-exporting P-type ATPase A
88	AKP14208.1	tRNA (guanine-N(7)-)-methyltransferase
89	AKP14209.1	Carbonic anhydrase precursor
90	AKP14213.1	UvrABC system protein B
91	AKP14215.1	hypothetical protein
92	AKP14216.1	Putative Holliday junction resolvase
93	AKP14220.1	Fumarylpyruvate hydrolase
94	AKP14221.1	Proline--tRNA ligase
95	AKP14222.1	Pyruvate dehydrogenase E1 component
96	AKP14223.1	Dihydrolipoyllysine-residue acetyltransferase component of pyruvate dehydrogenase complex
97	AKP14224.1	Dihydrolipoyl dehydrogenase
98	AKP14225.1	hypothetical protein
99	AKP14225.1	hypothetical protein
100	AKP14227.1	Aspartate ammonia-lyase
101	AKP14233.1	TPR repeat-containing protein precursor
102	AKP14234.1	EamA-like transporter family protein
103	AKP14235.1	Chaperone protein DnaJ
104	AKP14238.1	Cys-tRNA(Pro)/Cys-tRNA(Cys) deacylase YbaK
105	AKP14239.1	Enamine/imine deaminase
106	AKP14240.1	tRNA-modifying protein YgfZ
107	AKP14241.1	tRNA 2-thiocytidine biosynthesis protein TtcA
108	AKP14242.1	Peptidyl-prolyl cis-trans isomerase A precursor
109	AKP14243.1	Putative metal chaperone YciC
110	AKP14246.1	Zinc uptake regulation protein
111	AKP14247.1	Low molecular weight protein-tyrosine-phosphatase YfkJ
112	AKP14248.1	hypothetical protein
113	AKP14249.1	Mercuric transport protein periplasmic component precursor
114	AKP14252.1	Peptidoglycan O-acetyltransferase
115	AKP14255.1	hypothetical protein
116	AKP14258.1	hypothetical protein
117	AKP14259.1	Long-chain-fatty-acid--CoA ligase
118	AKP14260.1	Glycine betaine transporter OpuD
119	AKP14261.1	Phosphoribosylformylglycinamidine cyclo-ligase
120	AKP14262.1	hypothetical protein
121	AKP14264.1	hypothetical protein
122	AKP14266.1	hypothetical protein
123	AKP14301.1	hypothetical protein
124	AKP14305.1	hypothetical protein
125	AKP14306.1	hypothetical protein
126	AKP14317.1	phage-related protein
127	AKP14319.1	hypothetical protein
128	AKP14320.1	hypothetical protein
129	AKP14321.1	hypothetical protein
130	AKP14322.1	GTP cyclohydrolase-2
131	AKP14325.1	hypothetical protein
132	AKP14326.1	hypothetical protein
133	AKP14336.1	AP-4-A phosphorylase
134	AKP14337.1	Murein tetrapeptide carboxypeptidase
135	AKP14339.1	Copper-containing nitrite reductase precursor
136	AKP14340.1	Serine/threonine-protein kinase pkn1
137	AKP14342.1	Putative NAD(P)H nitroreductase YdjA
138	AKP14343.1	Phosphoserine aminotransferase
139	AKP14347.1	Ribosome maturation factor RimP
140	AKP14349.1	hypothetical protein
141	AKP14349.1	Translation initiation factor IF-2
142	AKP14351.1	GTPase Der
143	AKP14352.1	hemolysin-III related
144	AKP14353.1	Amino-acid carrier protein AlsT
145	AKP14355.1	putative transcriptional regulatory protein
146	AKP14356.1	Alanine racemase
147	AKP14357.1	hypothetical protein
148	AKP14360.1	hypothetical protein
149	AKP14361.1	Putative antitoxin YwqK
150	AKP14362.1	50S ribosomal protein L3 glutamine methyltransferase
151	AKP14363.1	Coenzyme A biosynthesis bifunctional protein CoaBC
152	AKP14364.1	Bifunctional (p)ppGpp synthase/hydrolase SpoT
153	AKP14369.1	DNA-directed RNA polymerase subunit omega
154	AKP14370.1	Guanylate kinase
155	AKP14371.1	Putative bifunctional phosphatase/peptidyl-prolyl cis-trans isomerase
156	AKP14372.1	putative protease YhbU precursor
157	AKP14374.1	Heme oxygenase
158	AKP14375.1	Paraquat-inducible protein A
159	AKP14381.1	Paraquat-inducible protein B
160	AKP14382.1	hypothetical protein
161	AKP14383.1	DNA-3-methyladenine glycosylase 1
162	AKP14384.1	Acyl-CoA thioesterase I precursor
163	AKP14385.1	hypothetical protein
164	AKP14386.1	Glycine dehydrogenase (decarboxylating)
165	AKP14387.1	Cytochrome c-555 precursor
166	AKP14388.1	Aromatic-amino-acid aminotransferase
167	AKP14391.1	tRNA/tmRNA (uracil-C(5))-methyltransferase
168	AKP14392.1	Chorismate synthase
169	AKP14393.1	ProQ/FINO family protein
170	AKP14394.1	DNA topoisomerase 4 subunit B
171	AKP14395.1	RNA pyrophosphohydrolase
172	AKP14396.1	Serine--tRNA ligase
173	AKP14397.1	D-lactate dehydrogenase
174	AKP14398.1	Peptide chain release factor 1
175	AKP14399.1	putative deoxyribonuclease YjjV
176	AKP14400.1	L-asparaginase 1
177	AKP14401.1	hypothetical protein
178	AKP14402.1	Phosphoglucosamine mutase
179	AKP14403.1	Dihydropteroate synthase
180	AKP14404.1	putative assembly protein
181	AKP14405.1	3-octaprenyl-4-hydroxybenzoate carboxy-lyase
182	AKP14407.1	hypothetical protein
183	AKP14408.1	SPBc2 prophage-derived glycosyltransferase SunS
184	AKP14409.1	D-inositol 3-phosphate glycosyltransferase
185	AKP14417.1	Sodium:neurotransmitter symporter family protein
186	AKP14418.1	Thymidylate synthase
187	AKP14419.1	NADP-specific glutamate dehydrogenase
188	AKP14422.1	Pyruvate dehydrogenase complex repressor
189	AKP14423.1	Glycolate permease GlcA
190	AKP14425.1	Outer membrane protein OprM precursor
191	AKP14426.1	Multidrug resistance protein MexB
192	AKP14427.1	hypothetical protein
193	AKP14428.1	p-aminobenzoyl-glutamate transport protein
194	AKP14431.1	RecBCD enzyme subunit RecC
195	AKP14432.1	hypothetical protein
196	AKP14433.1	Cbb3-type cytochrome oxidase component FixQ
197	AKP14434.1	Cytochrome C oxidase
198	AKP14436.1	hypothetical protein
199	AKP14437.1	M61 glycyl aminopeptidase
200	AKP14438.1	Beta-lactamase hydrolase-like protein
201	AKP14440.1	Biopolymer transport protein ExbD
202	AKP14441.1	Biopolymer transport protein ExbB
203	AKP14442.1	Gram-negative bacterial tonB protein
204	AKP14443.1	Peptidase family M50
205	AKP14444.1	Glutaredoxin-2
206	AKP14445.1	GTP pyrophosphokinase
207	AKP14446.1	Adhesin MafA precursor
208	AKP14447.1	Electron transfer flavoprotein-ubiquinone oxidoreductase
209	AKP14465.1	NosL
210	AKP14468.1	ABC-2 family transporter protein
211	AKP14469.1	putative ABC transporter ATP-binding protein YxlF
212	AKP14470.1	Glutamyl-tRNA reductase
213	AKP14471.1	Glycine cleavage system H protein
214	AKP14478.1	hypothetical protein
215	AKP14479.1	Leucine-responsive regulatory protein
216	AKP14480.1	hypothetical protein
217	AKP14482.1	Inner membrane protein YbaN
218	AKP14483.1	Citrate transporter
219	AKP14484.1	Na(+)-translocating NADH-quinone reductase subunit A
220	AKP14485.1	Na(+)-translocating NADH-quinone reductase subunit B
221	AKP14487.1	Na(+)-translocating NADH-quinone reductase subunit C
222	AKP14488.1	Na(+)-translocating NADH-quinone reductase subunit D
223	AKP14489.1	Na(+)-translocating NADH-quinone reductase subunit F
224	AKP14490.1	Thiamine biosynthesis lipoprotein ApbE precursor
225	AKP14492.1	hypothetical protein
226	AKP14494.1	heat shock protein GrpE
227	AKP14495.1	Serine acetyltransferase
228	AKP14496.1	putative protein kinase UbiB
229	AKP14497.1	Iron-sulfur cluster insertion protein ErpA
230	AKP14498.1	hypothetical protein
231	AKP14500.1	Chaperone protein DnaK
232	AKP14502.1	NMT1/THI5 like protein
233	AKP14503.1	Cadmium resistance transporter
234	AKP14506.1	Primosomal protein N
235	AKP14509.1	putative thiol:disulfide interchange protein DsbC precursor
236	AKP14511.1	Macrolide export ATP-binding/permease protein MacB
237	AKP14512.1	Macrolide export protein MacA
238	AKP14513.1	Fimbrial protein precursor
239	AKP14514.1	Chromosome partition protein Smc
240	AKP14515.1	UDP-2
241	AKP14517.1	L-lactate permease
242	AKP14519.1	hypothetical protein
243	AKP14520.1	Aspartate aminotransferase
244	AKP14522.1	Lysine--tRNA ligase
245	AKP14523.1	Natural resistance-associated macrophage protein
246	AKP14526.1	Bifunctional purine biosynthesis protein PurH
247	AKP14527.1	H(+)/Cl(-) exchange transporter ClcA
248	AKP14532.1	Phosphoserine phosphatase
249	AKP14533.1	NAD(P) transhydrogenase subunit alpha
250	AKP14534.1	MAPEG family protein
251	AKP14535.1	NAD(P) transhydrogenase subunit beta
252	AKP14536.1	HTH-type transcriptional regulator DmlR
253	AKP14537.1	Roadblock/LC7 domain protein
254	AKP14539.1	hypothetical protein
255	AKP14540.1	8-amino-7-oxononanoate synthase 2
256	AKP14550.1	putative L
257	AKP14551.1	Agmatinase
258	AKP14552.1	Biosynthetic arginine decarboxylase
259	AKP14554.1	hypothetical protein
260	AKP14555.1	hypothetical protein
261	AKP14556.1	Putative phospholipase A1 precursor
262	AKP14558.1	30S ribosomal protein S20
263	AKP14559.1	Putrescine-binding periplasmic protein precursor
264	AKP14560.1	Adenosine monophosphate-protein transferase SoFic
265	AKP14561.1	Glutamate racemase 1
266	AKP14566.1	tRNA threonylcarbamoyladenosine biosynthesis protein TsaE
267	AKP14567.1	N-acetylmuramoyl-L-alanine amidase AmiC precursor
268	AKP14568.1	Fic/DOC family protein
269	AKP14569.1	hypothetical protein
270	AKP14570.1	CTP pyrophosphohydrolase
271	AKP14572.1	Holo-[acyl-carrier-protein] synthase
272	AKP14573.1	Pyridoxine 5-phosphate synthase
273	AKP14574.1	P-protein
274	AKP14577.1	cyclohexadienyl dehydrogenase
275	AKP14584.1	NnrS protein
276	AKP14585.1	hypothetical protein
277	AKP14586.1	HTH-type transcriptional repressor NsrR
278	AKP14587.1	Threonylcarbamoyl-AMP synthase
279	AKP14588.1	Acetate kinase
280	AKP14589.1	Cell division protein FtsZ
281	AKP14599.1	Cell division protein FtsA
282	AKP14600.1	Cell division protein FtsQ
283	AKP14601.1	D-alanine--D-alanine ligase
284	AKP14602.1	UDP-N-acetylmuramate--L-alanine ligase
285	AKP14603.1	UDP-N-acetylglucosamine--N-acetylmuramyl- (pentapeptide) pyrophosphoryl-undecaprenol N-acetylglucosamine transferase
286	AKP14604.1	Lipid II flippase FtsW
287	AKP14605.1	UDP-N-acetylmuramoylalanine--D-glutamate ligase
288	AKP14606.1	Beta-lactamase HcpA precursor
289	AKP14607.1	Phospho-N-acetylmuramoyl-pentapeptide- transferase
290	AKP14608.1	hypothetical protein
291	AKP14609.1	UDP-N-acetylmuramoyl-tripeptide--D-alanyl-D- alanine ligase
292	AKP14610.1	UDP-N-acetylmuramoyl-L-alanyl-D-glutamate--2
293	AKP14612.1	Penicillin-binding protein 2
294	AKP14613.1	Cell division protein FtsL
295	AKP14614.1	Ribosomal RNA small subunit methyltransferase H
296	AKP14615.1	cell division protein MraZ
297	AKP14616.1	hypothetical protein
298	AKP14617.1	Thiol:disulfide interchange protein DsbA precursor
299	AKP14619.1	cell division protein FtsN
300	AKP14620.1	Competence protein ComM
301	AKP14621.1	Sodium/proline symporter
302	AKP14623.1	Bifunctional protein PutA
303	AKP14624.1	putative lipoprotein YiaD precursor
304	AKP14627.1	Exodeoxyribonuclease III
305	AKP14628.1	putative HTH-type transcriptional regulator YgaV
306	AKP14629.1	putative nicotinate-nucleotide pyrophosphorylase
307	AKP14630.1	hypothetical protein
308	AKP14631.1	Quinolinate synthase A
309	AKP14632.1	L-aspartate oxidase
310	AKP14633.1	putative ABC transporter ATP-binding protein YjjK
311	AKP14644.1	Phosphatidylglycerophosphatase A
312	AKP14645.1	Thiamine-monophosphate kinase
313	AKP14646.1	Outer membrane protein class 4 precursor
314	AKP14647.1	HTH-type transcriptional regulator CysB
315	AKP14648.1	Transcriptional activator protein Anr
316	AKP14649.1	Oxygen-independent coproporphyrinogen-III oxidase
317	AKP14650.1	Sulfate permease CysP
318	AKP14651.1	HNH endonuclease
319	AKP14660.1	hypothetical protein
320	AKP14661.1	hypothetical protein
321	AKP14664.1	hypothetical protein
322	AKP14666.1	GIY-YIG nuclease superfamily protein
323	AKP14668.1	muropeptide transporter
324	AKP14669.1	3-hydroxylaminophenol mutase
325	AKP14670.1	Shikimate dehydrogenase
326	AKP14671.1	Penicillin-binding protein 1F
327	AKP14672.1	Lipopolysaccharide export system ATP-binding protein LptB
328	AKP14673.1	Lipopolysaccharide export system protein LptA precursor
329	AKP14674.1	Lipopolysaccharide-assembly
330	AKP14675.1	3-deoxy-D-manno-octulosonate 8-phosphate phosphatase KdsC
331	AKP14676.1	Arabinose 5-phosphate isomerase KdsD
332	AKP14677.1	Transaldolase
333	AKP14678.1	hypothetical protein
334	AKP14680.1	Glutamyl-Q tRNA(Asp) synthetase
335	AKP14681.1	putative tRNA-dihydrouridine synthase
336	AKP14682.1	Phage integrase family protein
337	AKP14683.1	Pyocin activator protein PrtN
338	AKP14684.1	hypothetical protein
339	AKP14721.1	hypothetical protein
340	AKP14722.1	hypothetical protein
341	AKP14724.1	hypothetical protein
342	AKP14725.1	O-succinylhomoserine sulfhydrylase
343	AKP14726.1	hypothetical protein
344	AKP14727.1	hypothetical protein
345	AKP14728.1	Putative ABC transporter arginine-binding protein 2 precursor
346	AKP14729.1	Trk system potassium uptake protein TrkA
347	AKP14732.1	Hydroxymethylpyrimidine/phosphomethylpyrimidine kinase
348	AKP14736.1	putative S-adenosyl-L-methionine-dependent methyltransferase TehB
349	AKP14737.1	Ribonuclease HI
350	AKP14738.1	Very short patch repair protein
351	AKP14750.1	Nitrogen regulatory protein P-II
352	AKP14761.1	Phosphoribosylformylglycinamidine synthase
353	AKP14762.1	Transcriptional repressor SdpR
354	AKP14764.1	Hydroxyacylglutathione hydrolase
355	AKP14765.1	Magnesium transporter MgtE
356	AKP14766.1	33 kDa chaperonin
357	AKP14767.1	Murein DD-endopeptidase MepH precursor
358	AKP14768.1	hypothetical protein
359	AKP14769.1	Inner membrane protein YohK
360	AKP14771.1	Arginine biosynthesis bifunctional protein ArgJ
361	AKP14772.1	ATP-dependent RNA helicase HrpA
362	AKP14778.1	hypothetical protein
363	AKP14784.1	hypothetical protein
364	AKP14787.1	hypothetical protein
365	AKP14793.1	D-tyrosyl-tRNA(Tyr) deacylase
366	AKP14794.1	Foldase protein PrsA
367	AKP14795.1	putative parvulin-type peptidyl-prolyl cis-trans isomerase precursor
368	AKP14796.1	transcriptional regulator BolA
369	AKP14797.1	YciI-like protein
370	AKP14798.1	putative intracellular septation protein A
371	AKP14799.1	Lactoylglutathione lyase
372	AKP14801.1	tetratricopeptide repeat protein
373	AKP14802.1	hypothetical protein
374	AKP14803.1	Branched-chain-amino-acid aminotransferase 2
375	AKP14804.1	Enoyl-[acyl-carrier-protein] reductase [NADH] FabI
376	AKP14805.1	2
377	AKP14806.1	Glucose-6-phosphate isomerase
378	AKP14807.1	Type 4 prepilin-like proteins leader peptide-processing enzyme
379	AKP14809.1	Dephospho-CoA kinase
380	AKP14810.1	Type II secretion system protein E
381	AKP14812.1	hypothetical protein
382	AKP14813.1	Octaprenyl-diphosphate synthase
383	AKP14814.1	50S ribosomal protein L21
384	AKP14815.1	50S ribosomal protein L27
385	AKP14816.1	50S ribosomal protein L33
386	AKP14819.1	50S ribosomal protein L28
387	AKP14820.1	Multidrug export protein EmrB
388	AKP14821.1	Inner membrane protein YhhQ
389	AKP14824.1	Murein DD-endopeptidase MepM
390	AKP14825.1	hypothetical protein
391	AKP14826.1	hypothetical protein
392	AKP14829.1	hypothetical protein
393	AKP14830.1	Dihydrofolate reductase
394	AKP14832.1	hypothetical protein
395	AKP14833.1	hypothetical protein
396	AKP14834.1	Inner membrane protein YpjD
397	AKP14838.1	Signal recognition particle protein
398	AKP14839.1	hypothetical protein
399	AKP14840.1	Inner membrane protein YphA
400	AKP14844.1	HTH-type transcriptional regulator DmlR
401	AKP14845.1	Deoxyribodipyrimidine photo-lyase
402	AKP14846.1	Adenylosuccinate lyase
403	AKP14850.1	LOG family protein YgdH
404	AKP14851.1	Exoribonuclease 2
405	AKP14852.1	Foldase protein PrsA precursor
406	AKP14853.1	LPS-assembly protein LptD precursor
407	AKP14854.1	Phosphotransferase enzyme family protein
408	AKP14855.1	Thiol:disulfide interchange protein DsbA precursor
409	AKP14856.1	putative peptidoglycan biosynthesis protein MurJ
410	AKP14857.1	putative hydrolase
411	AKP14859.1	Indole-3-glycerol phosphate synthase
412	AKP14860.1	ATP-dependent DNA helicase RecQ
413	AKP14861.1	hypothetical protein
414	AKP14862.1	hypothetical protein
415	AKP14864.1	Pimeloyl-[acyl-carrier protein] methyl ester esterase
416	AKP14865.1	DNA utilization protein GntX
417	AKP14866,1	tRNA (cytidine(34)-2-O)-methyltransferase
418	AKP14867.1	RlpA-like protein precursor
419	AKP14868.1	Peptidase propeptide and YPEB domain protein
420	AKP14869.1	Holliday junction ATP-dependent DNA helicase RuvA
421	AKP14870.1	Putative multidrug export ATP-binding/permease protein
422	AKP14872.1	Putative ribosome biogenesis GTPase RsgA
423	AKP14873.1	Exodeoxyribonuclease 7 small subunit
424	AKP14874.1	Farnesyl diphosphate synthase
425	AKP14875.1	hypothetical protein
426	AKP14876.1	NADH-quinone oxidoreductase subunit N
427	AKP14877.1	NADH-quinone oxidoreductase subunit M
428	AKP14878.1	NADH-quinone oxidoreductase subunit L
429	AKP14880.1	NADH-quinone oxidoreductase subunit K
430	AKP14881.1	NADH-quinone oxidoreductase subunit J
431	AKP14882.1	NADH-quinone oxidoreductase subunit I
432	AKP14883.1	NADH-quinone oxidoreductase subunit H
433	AKP14884.1	NADH-quinone oxidoreductase chain 3
434	AKP14885.1	NADH-quinone oxidoreductase subunit F
435	AKP14887.1	NADH-quinone oxidoreductase subunit 2
436	AKP14888.1	NADH-quinone oxidoreductase subunit D
437	AKP14889.1	NAD(P)H-quinone oxidoreductase subunit 3
438	AKP14892.1	spermidine synthase
439	AKP14893.1	Signal recognition particle receptor FtsY
440	AKP14903.1	Peptide methionine sulfoxide reductase MsrA/MsrB
441	AKP14904.1	Nicotinamide-nucleotide amidohydrolase PncC
442	AKP14905.1	Small-conductance mechanosensitive channel
443	AKP14906.1	6-phosphogluconate phosphatase
444	AKP14908.1	Bifunctional protein GlmU
445	AKP14910.1	hypothetical protein
446	AKP14911.1	Efem/EfeO family lipoprotein precursor
447	AKP14913.1	Membrane-bound lytic murein transglycosylase A precursor
448	AKP14915.1	Phosphomethylpyrimidine synthase
449	AKP14925.1	Spermidine/putrescine import ATP-binding protein PotA
450	AKP14927.1	Phosphoenolpyruvate-protein phosphotransferase
451	AKP14928.1	Phosphocarrier protein HPr
452	AKP14929.1	PTS system mannose-specific EIIAB component
453	AKP14930.1	Hypoxanthine phosphoribosyltransferase
454	AKP14931.1	DNA ligase
455	AKP14932.1	putative metallo-hydrolase
456	AKP14933,1	DNA recombination protein RmuC
457	AKP14934.1	Cytochrome c1 precursor
458	AKP14935.1	Cytochrome b
459	AKP14936.1	Ubiquinol-cytochrome c reductase iron-sulfur subunit
460	AKP14937.1	Putative GTP cyclohydrolase 1 type 2
461	AKP14938.1	30S ribosomal protein S9
462	AKP14941.1	50S ribosomal protein L13
463	AKP14942.1	Cell division protein ZapA
464	AKP14943.1	Glycerol-3-phosphate dehydrogenase [NAD(P)+]
465	AKP14945.1	Phosphoenolpyruvate carboxylase
466	AKP14946.1	hypothetical protein
467	AKP14948.1	Na+/H+ antiporter family protein
468	AKP14949.1	Release factor glutamine methyltransferase
469	AKP14950.1	Glutamine transport ATP-binding protein GlnQ
470	AKP14952.1	Octopine transport system permease protein OccM
471	AKP14953.1	Inner membrane amino-acid ABC transporter permease protein YecS
472	AKP14954.1	protease TldD
473	AKP14955.1	Cytosine permease
474	AKP14956.1	bifunctional tRNA (mnm(5)s(2)U34)-methyltransferase/FAD-dependent cmnm(5)s(2)U34 oxidoreductase
475	AKP14957.1	Thiamine-phosphate synthase
476	AKP14958.1	sulfur carrier protein ThiS
477	AKP14959.1	Thiazole synthase
478	AKP14960.1	hypothetical protein
479	AKP14961.1	Bifunctional ligase/repressor BirA
480	AKP14962.1	D-beta-D-heptose 1-phosphate adenylyltransferase
481	AKP14963.1	Bifunctional protein FolD protein
482	AKP14964.1	RDD family protein
483	AKP14965.1	Aspartate-semialdehyde dehydrogenase
484	AKP14966.1	hypothetical protein
485	AKP14967.1	hypothetical protein
486	AKP14968.1	Exodeoxyribonuclease
487	AKP14969.1	Cysteine--tRNA ligase
488	AKP14970.1	HaeII restriction endonuclease
489	AKP14971.1	Modification methylase HhaI
490	AKP14972.1	GTPase ObgE/CgtA
491	AKP14973.1	hypothetical protein
492	AKP14974.1	Ribosomal RNA small subunit methyltransferase I
493	AKP14975.1	hypothetical protein
494	AKP14976.1	Phosphoheptose isomerase
495	AKP14977.1	outer membrane lipoprotein
496	AKP14978.1	hypothetical protein
497	AKP14979.1	Methionine aminopeptidase
498	AKP14980.1	hypothetical protein
499	AKP14982.1	Malate:quinone oxidoreductase
500	AKP14983.1	hypothetical protein
501	AKP14984.1	5-formyltetrahydrofolate cyclo-ligase family protein
502	AKP14985.1	hypothetical protein
503	AKP14986.1	30S ribosomal protein S2
504	AKP14987.1	Elongation factor Ts
505	AKP14989.1	Uridylate kinase
506	AKP14990.1	hypothetical protein
507	AKP14997.1	hypothetical protein
508	AKP14998.1	Putative signal peptide peptidase SppA
509	AKP15000.1	Argininosuccinate synthase
510	AKP15002.1	hypothetical protein
511	AKP15003.1	hypothetical protein
512	AKP15004.1	hypothetical protein
513	AKP15006.1	Serine/threonine transporter SstT
514	AKP15008.1	Translocation and assembly module TamA precursor
515	AKP15009.1	Translocation and assembly module TamB
516	AKP15010.1	Peptide chain release factor 2
517	AKP15013.1	NTE family protein RssA
518	AKP15014.1	DoxX
519	AKP15015.1	hypothetical protein
520	AKP15016.1	hypothetical protein
521	AKP15017.1	hypothetical protein
522	AKP15018.1	ECF RNA polymerase sigma factor SigR
523	AKP15019.1	hypothetical protein
524	AKP15021.1	hypothetical protein
525	AKP15022.1	Phosphoribosylamine--glycine ligase
526	AKP15024.1	Electron transfer flavoprotein subunit alpha
527	AKP15027.1	Electron transfer flavoprotein subunit beta
528	AKP15028.1	Lipopolysaccharide heptosyltransferase 1
529	AKP15029.1	putative tRNA (adenine(37)-N6)-methyltransferase
530	AKP15031.1	Glyceraldehyde-3-phosphate dehydrogenase
531	AKP15032.1	acetyltransferase
532	AKP15034.1	hypothetical protein
533	AKP15035.1	Glutamate--tRNA ligase
534	AKP15036.1	hypothetical protein
535	AKP15037.1	Arsenate reductase
536	AKP15038.1	Thiol-disulfide oxidoreductase ResA
537	AKP15039.1	Cell division protein FtsX
538	AKP15041.1	transcriptional regulator BolA
539	AKP15042.1	Phosphoglycerate kinase
540	AKP15043.1	UDP-N-acetylglucosamine 1-carboxyvinyltransferase
541	AKP15044.1	Inner membrane protein alx
542	AKP15045.1	hypothetical protein
543	AKP15046.1	3-deoxy-D-manno-octulosonic acid transferase
544	AKP15047.1	6-phosphogluconate dehydrogenase
545	AKP15048.1	Inner membrane protein YccS
546	AKP15051.1	Twitching mobility protein
547	AKP15053.1	hypothetical protein
548	AKP15054.1	hypothetical protein
549	AKP15055.1	RNA polymerase-binding transcription factor DksA
550	AKP15057.1	Chaperone protein DnaJ
551	AKP15060.1	dTDP-4-dehydrorhamnose 3
552	AKP15062.1	Glucose-1-phosphate thymidylyltransferase 2
553	AKP15063.1	dTDP-glucose 4
554	AKP15064.1	UDP-glucose 4-epimerase
555	AKP15065.1	30S ribosomal protein S1
556	AKP15066.1	Modification methylase HaeIII
557	AKP15067.1	Modification methylase FokI
558	AKP15068.1	Sodium/glutamate symport carrier protein
559	AKP15070.1	hypothetical protein
560	AKP15071.1	hypothetical protein
561	AKP15072.1	hypothetical protein
562	AKP15073.1	Pyruvate kinase II
563	AKP15076.1	hypothetical protein
564	AKP15083.1	Aspartate carbamoyltransferase catalytic chain
565	AKP15085.1	Aspartate carbamoyltransferase regulatory chain
566	AKP15086.1	LysM domain/BON superfamily protein
567	AKP15088.1	Peptide deformylase
568	AKP15089.1	Methionyl-tRNA formyltransferase
569	AKP15090.1	Ribosomal RNA small subunit methyltransferase B
570	AKP15091.1	hypothetical protein
571	AKP15092.1	Alginate biosynthesis sensor protein KinB
572	AKP15093.1	Nitrogen regulation protein NR(I)
573	AKP15094.1	hypothetical protein
574	AKP15095.1	hypothetical protein
575	AKP15096.1	DNA topoisomerase 1
576	AKP15097.1	Ribosomal RNA small subunit methyltransferase D
577	AKP15102.1	Ferredoxin
578	AKP15103.1	Elongation factor Tu
579	AKP15104.1	50S ribosomal protein L1
580	AKP15108.1	50S ribosomal protein L10
581	AKP15109.1	50S ribosomal protein L7/L12
582	AKP15110.1	DNA-directed RNA polymerase subunit beta
583	AKP15111.1	TPR repeat-containing protein precursor
584	AKP15117.1	30S ribosomal protein S12
585	AKP15118.1	30S ribosomal protein S7
586	AKP15119.1	Elongation factor G
587	AKP15120.1	30S ribosomal protein S10
588	AKP15122.1	50S ribosomal protein L3
589	AKP15123.1	50S ribosomal protein L4
590	AKP15124.1	50S ribosomal protein L23
591	AKP15125.1	50S ribosomal protein L2
592	AKP15126.1	30S ribosomal protein S19
593	AKP15127.1	50S ribosomal protein L22
594	AKP15128.1	30S ribosomal protein S3
595	AKP15129.1	50S ribosomal protein L29
596	AKP15131.1	30S ribosomal protein S17
597	AKP15132.1	50S ribosomal protein L14
598	AKP15133.1	50S ribosomal protein L24
599	AKP15134.1	50S ribosomal protein L5
600	AKP15135.1	50S ribosomal protein L6
601	AKP15138.1	preprotein translocase subunit SecY
602	AKP15142.1	30S ribosomal protein S4
603	AKP15145.1	DNA-directed RNA polymerase subunit alpha
604	AKP15146.1	50S ribosomal protein L17
605	AKP15147.1	Septum site-determining protein MinC
606	AKP15149.1	Septum site-determining protein MinD
607	AKP15149.1	Cell division topological specificity factor
608	AKP15151.1	Hydrogen peroxide-inducible genes activator
609	AKP15152.1	Major outer membrane protein P.IB precursor
610	AKP15153.1	tRNA pseudouridine synthase A
611	AKP15154.1	Valine--tRNA ligase
612	AKP15156.1	D-amino acid dehydrogenase small subunit
613	AKP15157.1	Amino-acid carrier protein AlsT
614	AKP15158.1	Acyl-[acyl-carrier-protein]--UDP-N- acetylglucosamine O-acyltransferase
615	AKP15159.1	3-hydroxyacyl-[acyl-carrier-protein] dehydratase FabZ
616	AKP15161.1	UDP-3-O-acylglucosamine N-acyltransferase
617	AKP15162.1	Chaperone protein Skp precursor
618	AKP15163.1	Outer membrane protein assembly factor BamA precursor
619	AKP15164.1	Regulator of sigma-E protease RseP
620	AKP15165.1	1-deoxy-D-xylulose 5-phosphate reductoisomerase
621	AKP15166.1	Phosphatidate cytidylyltransferase
622	AKP15167.1	Ditrans
623	AKP15168.1	Ribosome-recycling factor
624	AKP15169.1	Modification methylase HaeIII
625	AKP15170.1	Inner membrane protein YeeA
626	AKP15173.1	hypothetical protein
627	AKP15174.1	Ribosomal RNA small subunit methyltransferase G
628	AKP15175.1	Sporulation initiation inhibitor protein Soj
629	AKP15176.1	Ribonuclease HII
630	AKP15177.1	tRNA uridine 5-carboxymethylaminomethyl modification enzyme MnmG
631	AKP15178.1	Amino-acid carrier protein AlsT
632	AKP15179.1	Ribonuclease E
633	AKP15181.1	Ribosomal large subunit pseudouridine synthase C
634	AKP15182.1	Lipid-A-disaccharide synthase
635	AKP15183.1	4-hydroxy-tetrahydrodipicolinate reductase
636	AKP15184.1	Outer membrane protein assembly factor BamE precursor
637	AKP15185.1	Ferric uptake regulation protein
638	AKP15186.1	Leucyl/phenylalanyl-tRNA--protein transferase
639	AKP15187.1	Glyceraldehyde-3-phosphate dehydrogenase
640	AKP15188.1	Electron transport complex protein rnfB
641	AKP15189.1	L-serine dehydratase 2
642	AKP15192.1	DNA gyrase subunit B
643	AKP15193.1	Oligopeptidase A
644	AKP15195.1	Cytochrome c551 peroxidase precursor
645	AKP15196.1	Catalase
646	AKP15198.1	3-oxoacyl-[acyl-carrier-protein] synthase 2
647	AKP15203.1	Acyl carrier protein
648	AKP15204.1	Dihydroorotate dehydrogenase (quinone)
649	AKP15205.1	hypothetical protein
650	AKP15206.1	hypothetical protein
651	AKP15207.1	Glutamate-ammonia-ligase adenylyltransferase
652	AKP15208.1	DNA helicase II
653	AKP15210.1	D-glycero-beta-D-manno-heptose-1
654	AKP15213.1	Tryptophan-specific transport protein
655	AKP15217.1	Homoserine kinase
656	AKP15219.1	Thermoresistant gluconokinase
657	AKP15220.1	Sulfate transport system permease protein CysW
658	AKP15223.1	Beta-carbonic anhydrase 1
659	AKP15224.1	Nicotinate-nucleotide adenylyltransferase
660	AKP15225.1	Ribosomal silencing factor RsfS
661	AKP15226.1	Ribosomal RNA large subunit methyltransferase H
662	AKP15227.1	putative Fe(2+)-trafficking protein
663	AKP15228.1	Modulator of FtsH protease YccA
664	AKP15229.1	Phosphopantetheine adenylyltransferase
665	AKP15230.1	hypothetical protein
666	AKP15234.1	Iron-uptake system permease protein FeuB
667	AKP15236.1	putative ABC transporter solute-binding protein YclQ precursor
668	AKP15237.1	Heme/hemopexin utilization protein C precursor
669	AKP15238.1	10 kDa chaperonin
670	AKP15239.1	60 kDa chaperonin
671	AKP15240.1	Sodium:neurotransmitter symporter family protein
672	AKP15241.1	Diaminopimelate decarboxylase
673	AKP15244.1	hypothetical protein
674	AKP15245.1	frataxin-like protein
675	AKP15246.1	hypothetical protein
676	AKP15247.1	S-ribosylhomocysteine lyase
677	AKP15248.1	DNA polymerase I
678	AKP15249.1	Adhesion and penetration protein autotransporter precursor
679	AKP15251.1	tRNA modification GTPase MnmE
680	AKP15252.1	Lactoferrin-binding protein A precursor
681	AKP15253.1	Aminodeoxychorismate synthase component 1
682	AKP15256.1	putative ABC transporter ATP-binding protein
683	AKP15261.1	putative phospholipid ABC transporter permease protein MlaE
684	AKP15262.1	putative phospholipid ABC transporter-binding protein MlaD
685	AKP15263.1	putative phospholipid-binding protein MlaC precursor
686	AKP15264.1	putative phospholipid-binding lipoprotein MlaA precursor
687	AKP15266.1	Thiol-disulfide oxidoreductase ResA
688	AKP15269.1	50S ribosomal protein L31
689	AKP15272.1	Stringent starvation protein A
690	AKP15275.1	hypothetical protein
691	AKP15276.1	Yqey-like protein
692	AKP15277.1	30S ribosomal protein S21
693	AKP15278.1	Soluble lytic murein transglycosylase precursor
694	AKP15279.1	Methionine import ATP-binding protein MetN
695	AKP15280.1	Methionine import system permease protein MetP
696	AKP15281.1	D-methionine-binding lipoprotein MetQ precursor
697	AKP15282.1	3-octaprenyl-4-hydroxybenzoate carboxy-lyase partner protein
698	AKP15283.1	putative chromosome-partitioning protein ParB
699	AKP15284.1	hypothetical protein
700	AKP15286.1	ATP synthase subunit a
701	AKP15287.1	ATP synthase subunit c
702	AKP15288.1	ATP synthase subunit b
703	AKP15289.1	ATP synthase subunit delta
704	AKP15290.1	ATP synthase subunit alpha
705	AKP15291.1	ATP synthase gamma chain
706	AKP15292.1	ATP synthase subunit beta
707	AKP15293.1	ATP synthase epsilon chain
708	AKP15294.1	Glycine--tRNA ligase alpha subunit
709	AKP15295.1	Glycine--tRNA ligase beta subunit
710	AKP15296.1	Lipooligosaccharide biosynthesis protein lex-1
711	AKP15298.1	Lipooligosaccharide biosynthesis protein lex-1
712	AKP15302.1	Ribosomal RNA small subunit methyltransferase E
713	AKP15303.1	Inositol-1-monophosphatase
714	AKP15304.1	hypothetical protein
715	AKP15305.1	3-oxoacyl-[acyl-carrier-protein] reductase FabG
716	AKP15306.1	GMP synthase
717	AKP15307.1	Lipid A export ATP-binding/permease protein MsbA
718	AKP15308.1	Malonyl CoA-acyl carrier protein transacylase
719	AKP15309.1	hypothetical protein
720	AKP15310.1	3-oxoacyl-[acyl-carrier-protein] synthase 3 protein 1
721	AKP15311.1	hypothetical protein
722	AKP15313.1	Phosphate acyltransferase
723	AKP15314.1	xanthine-guanine phosphoribosyltransferase
724	AKP15315.1	50S ribosomal protein L32
725	AKP15316.1	hypothetical protein
726	AKP15317.1	Maf-like protein YceF
727	AKP15318.1	Ribosomal RNA small subunit methyltransferase I
728	AKP15319.1	Membrane protein insertase YidC
729	AKP15320.1	Fructose-bisphosphate aldolase
730	AKP15352.1	Tyrosine recombinase XerC
731	AKP15353.1	1-deoxy-D-xylulose-5-phosphate synthase
732	AKP15354.1	(Dimethylallyl)adenosine tRNA methylthiotransferase MiaB
733	AKP15355.1	Glutamate-1-semialdehyde 2
734	AKP15356.1	Oligoribonuclease
735	AKP15359.1	Ribosomal protein L11 methyltransferase
736	AKP15360.1	Biotin carboxyl carrier protein of acetyl-CoA carboxylase
737	AKP15362.1	S-adenosylmethionine:tRNA ribosyltransferase-isomerase
738	AKP15363.1	Carbamoyl-phosphate synthase large chain
739	AKP15364.1	Carbamoyl-phosphate synthase small chain
740	AKP15369.1	Septum site-determining protein MinD
741	AKP15371.1	Organic hydroperoxide resistance transcriptional regulator
742	AKP15373.1	4-hydroxyphenylacetate 3-monooxygenase reductase component
743	AKP15374.1	Glucose-1-phosphate thymidylyltransferase
744	AKP15375.1	Formate--tetrahydrofolate ligase
745	AKP15377.1	Ribosome-binding ATPase YchF
746	AKP15378.1	Tyrosine--tRNA ligase
747	AKP15380.1	Riboflavin biosynthesis protein RibF
748	AKP15382.1	Isoleucine--tRNA ligase
749	AKP15383.1	Lipoprotein signal peptidase
750	AKP15385.1	Pyrophosphatase PpaX
751	AKP15388.1	DNA polymerase III subunit alpha
752	AKP15394.1	hypothetical protein
753	AKP15396.1	hypothetical protein
754	AKP15397.1	putative sugar transferase EpsL
755	AKP15401.1	Polysaccharide biosynthesis protein
756	AKP15405.1	Riboflavin biosynthesis protein RibD
757	AKP15406.1	Transcriptional repressor NrdR
758	AKP15407.1	Glutamine amidotransferases class-II
759	AKP15408.1	3-dehydroquinate synthase
760	AKP15409.1	Shikimate kinase 1
761	AKP15410.1	Type IV pilus biogenesis and competence protein PilQ precursor
762	AKP15411.1	Pilus assembly protein
763	AKP15412.1	Pilus assembly protein
764	AKP15413.1	Fimbrial assembly protein (PilN)
765	AKP15414.1	Competence protein A
766	AKP15415.1	Penicillin-binding protein 1A
767	AKP15416.1	putative GTP-binding protein EngB
768	AKP15417.1	Cytochrome c4 precursor
769	AKP15418.1	Cytochrome c biogenesis protein CcsB
770	AKP15419.1	Cytochrome c biogenesis protein CcsA
771	AKP15420.1	tRNA N6-adenosine threonylcarbamoyltransferase
772	AKP15421.1	Lipid A biosynthesis lauroyl acyltransferase
773	AKP15422.1	S-adenosylmethionine synthase
774	AKP15424.1	D-alanyl-D-alanine carboxypeptidase DacC precursor
775	AKP15425.1	NADPH-dependent FMN reductase
776	AKP15426.1	Citrate transporter
777	AKP15427.1	Ribonuclease G
778	AKP15430.1	Glutaredoxin-3
779	AKP15431.1	Protein-export protein SecB
780	AKP15432.1	ATP-dependent DNA helicase RecG
781	AKP15433.1	ribonuclease BN/unknown domain fusion protein
782	AKP15435.1	Cupin superfamily protein
783	AKP15436.1	Colicin V secretion protein CvaA
784	AKP15439.1	hypothetical protein
785	AKP15440.1	hypothetical protein
786	AKP15441.1	ribonuclease BN/unknown domain fusion protein
787	AKP15444.1	7-cyano-7-deazaguanine synthase
788	AKP15446.1	hypothetical protein
789	AKP15447.1	7-carboxy-7-deazaguanine synthase
790	AKP15450.1	Beta-hexosaminidase
791	AKP15451.1	Malate-2H(+)/Na(+)-lactate antiporter
792	AKP15452.1	putative periplasmic serine endoprotease DegP-like precursor
793	AKP15453.1	Endonuclease III
794	AKP15454.1	Inner membrane protein YqaA
795	AKP15455.1	L-fucose-proton symporter
796	AKP15456.1	Na(+)/H(+) antiporter NhaC
797	AKP15457.1	Magnesium and cobalt efflux protein CorC
798	AKP15458.1	Endoribonuclease YbeY
799	AKP15459.1	Porphobilinogen deaminase
800	AKP15460.1	ATP-dependent RNA helicase RhlE
801	AKP15465.1	DNA-binding protein Fis
802	AKP15467.1	Crossover junction endodeoxyribonuclease RuvC
803	AKP15468.1	Lipid A biosynthesis lauroyl acyltransferase
804	AKP15469.1	putative 3-5 exonuclease related to the exonuclease domain of PolB
805	AKP15470.1	Aminopeptidase N
806	AKP15471.1	hypothetical protein
807	AKP15475.1	hypothetical protein
808	AKP15476.1	hypothetical protein
809	AKP15477.1	hypothetical protein
810	AKP15478.1	Manganese transport system membrane protein MntB
811	AKP15480.1	50S ribosomal protein L19
812	AKP15482.1	tRNA (guanine-N(1)-)-methyltransferase
813	AKP15483.1	Ribosome maturation factor RimM
814	AKP15484.1	30S ribosomal protein S16
815	AKP15485.1	Transcriptional regulatory protein OmpR
816	AKP15489.1	hypothetical protein
817	AKP15491.1	Sec-independent protein translocase protein TatC
818	AKP15493.1	Sec-independent protein translocase protein TatB
819	AKP15494.1	Sec-independent protein translocase protein TatA
820	AKP15495.1	HIT-like protein HinT
821	AKP15496.1	Phosphoribosyl-ATP pyrophosphatase
822	AKP15497.1	Ribosomal RNA small subunit methyltransferase J
823	AKP15502.1	DNA topoisomerase 4 subunit A
824	AKP15504.1	2
825	AKP15505.1	Alanine--tRNA ligase
826	AKP15507.1	Putrescine-binding periplasmic protein precursor
827	AKP15508.1	EamA-like transporter family protein
828	AKP15509.1	hypothetical protein
829	AKP15510.1	Carboxymuconolactone decarboxylase family protein
830	AKP15512.1	hypothetical protein
831	AKP15513.1	CDP-diacylglycerol--glycerol-3-phosphate 3-phosphatidyltransferase
832	AKP15514.1	putative protease SohB
833	AKP15515.1	hypothetical protein
834	AKP15516.1	HTH-type transcriptional regulator SarZ
835	AKP15517.1	Imidazoleglycerol-phosphate dehydratase
836	AKP15520.1	Histidinol-phosphate aminotransferase 2
837	AKP15521.1	Histidinol dehydrogenase
838	AKP15522.1	hypothetical protein
839	AKP15523.1	ATP phosphoribosyltransferase
840	AKP15524.1	hypothetical protein
841	AKP15525.1	Acetolactate synthase isozyme 3 large subunit
842	AKP15526.1	Acetolactate synthase isozyme 3 small subunit
843	AKP15527.1	Putative monooxygenase YcnE
844	AKP15528.1	Ketol-acid reductoisomerase
845	AKP15529.1	Ornithine carbamoyltransferase
846	AKP15530.1	Aconitate hydratase 2
847	AKP15531.1	Lipopolysaccharide export system permease protein LptG
848	AKP15533.1	Lipopolysaccharide export system permease protein LptF
849	AKP15534.1	Cytosol aminopeptidase
850	AKP15535.1	DNA polymerase III subunit chi
851	AKP15536.1	putative FKBP-type peptidyl-prolyl cis-trans isomerase FkpA precursor
852	AKP15537.1	Phosphoribosylglycinamide formyltransferase
853	AKP15538.1	hypothetical protein
854	AKP15540.1	DNA-binding transcriptional regulator CsiR
855	AKP15541.1	hypothetical protein
856	AKP15543.1	Glutamine--tRNA ligase
857	AKP15544.1	Glutathione synthetase
858	AKP15545.1	Diacylglycerol kinase
859	AKP15546.1	hypothetical protein
860	AKP15548.1	Long-chain-fatty-acid--CoA ligase
861	AKP15549.1	CTP synthase
862	AKP15554.1	UvrABC system protein A
863	AKP15555.1	phosphatidylserine decarboxylase
864	AKP15556.1	putative TonB-dependent receptor precursor
865	AKP15557.1	Anthranilate synthase component 2
866	AKP15558.1	Anthranilate phosphoribosyltransferase
867	AKP15560.1	Histone deacetylase-like amidohydrolase
868	AKP15561.1	preprotein translocase subunit YajC
869	AKP15562.1	preprotein translocase subunit SecD
870	AKP15563.1	preprotein translocase subunit SecF
871	AKP15565.1	Spermidine/putrescine import ATP-binding protein PotA
872	AKP15567.1	Putrescine transport system permease protein PotH
873	AKP15568.1	Inner membrane ABC transporter permease protein YdcV
874	AKP15569.1	Gamma-glutamylputrescine oxidoreductase
875	AKP15570.1	Ammonium transporter NrgA
876	AKP15571.1	hypothetical protein
877	AKP15572.1	Phosphoenolpyruvate synthase
878	AKP15574.1	Phosphoenolpyruvate synthase regulatory protein
879	AKP15575.1	Phosphoglycolate phosphatase
880	AKP15576.1	hypothetical protein
881	AKP15577.1	Outer-membrane lipoprotein carrier protein precursor
882	AKP15580.1	putative lipopolysaccharide biosynthesis O-acetyl transferase WbbJ
883	AKP15581.1	Peptide chain release factor 3
884	AKP15582.1	phosphoribosyl-AMP cyclohydrolase
885	AKP15585.1	Imidazole glycerol phosphate synthase subunit HisH 1
886	AKP15586.1	Phosphate acetyltransferase
887	AKP15587.1	Fe(3+) ions import ATP-binding protein FbpC
888	AKP15588.1	Sulfate transport system permease protein CysW
889	AKP15589.1	Major ferric iron-binding protein precursor
890	AKP15591.1	Argininosuccinate lyase 1
891	AKP15592.1	UTP--glucose-1-phosphate uridylyltransferase
892	AKP15593.1	Non-canonical purine NTP pyrophosphatase
893	AKP15594.1	hypothetical protein
894	AKP15595.1	Inorganic pyrophosphatase
895	AKP15596.1	Dihydroneopterin triphosphate pyrophosphatase
896	AKP15604.1	Trk system potassium uptake protein TrkH
897	AKP15605.1	Bis(5-nucleosyl)-tetraphosphatase
898	AKP15606.1	Enamine/imine deaminase
899	AKP15607.1	Outer membrane protein P.IIC precursor
900	AKP15608.1	Oxygen-independent coproporphyrinogen-III oxidase 1
901	AKP15609.1	DNA ligase
902	AKP15610.1	hypothetical protein
903	AKP15611.1	1
904	AKP15613.1	Thymidylate kinase
905	AKP15616.1	Tetraacyldisaccharide 4-kinase
906	AKP15617.1	hypothetical protein
907	AKP15619.1	3-deoxy-manno-octulosonate cytidylyltransferase
908	AKP15622.1	Tryptophan synthase alpha chain
909	AKP15623.1	Acetyl-coenzyme A carboxylase carboxyl transferase subunit beta
910	AKP15625.1	Sulfurtransferase TusA
911	AKP15629.1	Dihydroorotase
912	AKP15630.1	hypothetical protein
913	AKP15631.1	6
914	AKP15632.1	hypothetical protein
915	AKP15633.1	Ribonuclease 3
916	AKP15634.1	GTPase Era
917	AKP15636.1	N-(5-phosphoribosyl)anthranilate isomerase
918	AKP15637.1	Transcription elongation factor GreB
919	AKP15638.1	Amidophosphoribosyltransferase
920	AKP15639.1	Colicin V production protein
921	AKP15640.1	Sporulation related domain protein
922	AKP15641.1	Bifunctional protein FolC
923	AKP15642.1	hypothetical protein
924	AKP15643.1	hypothetical protein
925	AKP15644.1	Glutamine transport ATP-binding protein GlnQ
926	AKP15646.1	hypothetical protein
927	AKP15647.1	Ribosomal RNA small subunit methyltransferase A
928	AKP15648.1	hypothetical protein
929	AKP15649.1	Tryptophan synthase beta chain
930	AKP15650.1	IgA-specific serine endopeptidase autotransporter precursor
931	AKP15651.1	ComEC family competence protein
932	AKP15652.1	Outer membrane protein assembly factor BamD precursor
933	AKP15653.1	Ribosomal large subunit pseudouridine synthase D
934	AKP15655.1	Laccase domain protein YfiH
935	AKP15656.1	LPS-assembly lipoprotein LptE precursor
936	AKP15657.1	DNA polymerase III subunit delta
937	AKP15658.1	hypothetical protein
938	AKP15659.1	RDD family protein
939	AKP15660.1	hypothetical protein
940	AKP15663.1	RNA polymerase sigma factor RpoH
941	AKP15664.1	Apolipoprotein N-acyltransferase
942	AKP15668.1	Ferrochelatase
943	AKP15669.1	Queuine tRNA-ribosyltransferase
944	AKP15670.1	Threonine--tRNA ligase
945	AKP15671.1	Translation initiation factor IF-3
946	AKP15672.1	50S ribosomal protein L35
947	AKP15673.1	50S ribosomal protein L20
948	AKP15674.1	Phenylalanine--tRNA ligase alpha subunit
949	AKP15675.1	Very short patch repair protein
950	AKP15677.1	hypothetical protein
951	AKP15678.1	hypothetical protein
952	AKP15679.1	Phenylalanine--tRNA ligase beta subunit
953	AKP15680.1	Integration host factor subunit alpha
954	AKP15681.1	hypothetical protein
955	AKP15684.1	Adenosylmethionine-8-amino-7-oxononanoate aminotransferase
956	AKP15685.1	ATP-dependent dethiobiotin synthetase BioD 1
957	AKP15686.1	Chorismate pyruvate-lyase
958	AKP15687.1	4-hydroxybenzoate octaprenyltransferase
959	AKP15688.1	Nitrogen regulatory protein
960	AKP15689.1	HPr kinase/phosphorylase
961	AKP15690.1	glmZ(sRNA)-inactivating NTPase
962	AKP15691.1	Ribosome biogenesis GTPase A
963	AKP15692.1	hypothetical protein
964	AKP15693.1	DNA repair protein RecN
965	AKP15693.1	tRNA 5-methylaminomethyl-2-thiouridine biosynthesis bifunctional protein MnmC
966	AKP15695.1	hypothetical protein
967	AKP15696.1	Ubiquinone/menaquinone biosynthesis C-methyltransferase UbiE
968	AKP15697.1	hypothetical protein
969	AKP15698.1	2-amino-4-hydroxy-6- hydroxymethyldihydropteridine pyrophosphokinase
970	AKP15699.1	hypothetical protein
971	AKP15702.1	RNA-binding protein Hfq
972	AKP15703.1	D-alanyl-D-alanine endopeptidase precursor
973	AKP15704.1	Putative peroxiredoxin bcp
974	AKP15705.1	Tyrosine recombinase XerD
975	AKP15706.1	BFD-like [2Fe-2S] binding domain protein
976	AKP15707.1	hypothetical protein
977	AKP15708.1	dTDP-4-dehydrorhamnose reductase
978	AKP15709.1	Phosphoribosylaminoimidazole-succinocarboxamide synthase
979	AKP15710.1	Polyribonucleotide nucleotidyltransferase
980	AKP15711.1	hypothetical protein
981	AKP15713.1	Diaminopimelate epimerase
982	AKP15714.1	hypothetical protein
983	AKP15715.1	Cysteine synthase
984	AKP15718.1	Signal peptidase I
985	AKP15719.1	Elongation factor 4
986	AKP15720.1	5-methylthioadenosine/S-adenosylhomocysteine nucleosidase
987	AKP15721.1	Twitching mobility protein
988	AKP15722.1	DNA polymerase III subunit tau
989	AKP15723.1	hypothetical protein
990	AKP15724.1	putative deoxyribonuclease YcfH
991	AKP15726.1	Glutaredoxin-4
992	AKP15728.1	Uracil phosphoribosyltransferase
993	AKP15729.1	hypothetical protein
994	AKP15732.1	Restriction enzyme BgcI subunit beta
995	AKP15733.1	hypothetical protein
996	AKP15734.1	Uroporphyrinogen-III synthase
997	AKP15735.1	Putative uroporphyrinogen-III C-methyltransferase
998	AKP15736.1	hypothetical protein
999	AKP15737.1	Uroporphyrinogen decarboxylase
1000	AKP15738.1	Z1 domain protein
1001	AKP15739.1	NgoFVII restriction endonuclease
1002	AKP15740.1	Modification methylase BspRI
1003	AKP15742.1	hypothetical protein
1004	AKP15743.1	hypothetical protein
1005	AKP15745.1	RecBCD enzyme subunit RecB
1006	AKP15746.1	putative deferrochelatase/peroxidase YfeX
1007	AKP15747.1	putative amino-acid ABC transporter-binding protein precursor
1008	AKP15748.1	L-cystine transport system permease protein TcyB
1009	AKP15749.1	L-cystine import ATP-binding protein TcyC
1010	AKP15750.1	Phosphomannomutase/phosphoglucomutase
1011	AKP15751.1	Peptidyl-prolyl cis-trans isomerase B
1012	AKP15752.1	Sodium-dependent dicarboxylate transporter SdcS
1013	AKP15753.1	VanZ like family protein
1014	AKP15755.1	Peptidyl-tRNA hydrolase
1015	AKP15756.1	Persistence and stress-resistance antitoxin PasI
1016	AKP15757.1	Persistence and stress-resistance toxin PasT
1017	AKP15758.1	ATP-dependent zinc metalloprotease FtsH
1018	AKP15759.1	Ribosomal RNA large subunit methyltransferase E
1019	AKP15761.1	Delta-aminolevulinic acid dehydratase
1020	AKP15762.1	Cystathionine beta-lyase
1021	AKP15763.1	GTP cyclohydrolase FolE2
1022	AKP15765.1	Ribosomal large subunit pseudouridine synthase F
1023	AKP15766.1	putative inorganic polyphosphate/ATP-NAD kinase
1024	AKP15767.1	hypothetical protein
1025	AKP15768.1	hypothetical protein
1026	AKP15769.1	Fatty acid metabolism regulator protein
1027	AKP15770.1	UDP-N-acetylenolpyruvoylglucosamine reductase
1028	AKP15771.1	Multidrug resistance protein MdtK
1029	AKP15772.1	ATP phosphoribosyltransferase regulatory subunit
1030	AKP15773.1	Adenylosuccinate synthetase
1031	AKP15774.1	Protease HtpX
1032	AKP15775.1	Adenylate kinase
1033	AKP15776.1	Orotidine 5-phosphate decarboxylase
1034	AKP15778.1	ADP-L-glycero-D-manno-heptose-6-epimerase
1035	AKP15780.1	DNA-damage-inducible protein D
1036	AKP15785.1	ATP-dependent Clp protease adapter protein ClpS
1037	AKP15787.1	peptidase PmbA
1038	AKP15788.1	hypothetical protein
1039	AKP15789.1	hypothetical protein
1040	AKP15790.1	Single-stranded-DNA-specific exonuclease RecJ
1041	AKP15791.1	Poly(A) polymerase I precursor
1042	AKP15792.1	hypothetical protein
1043	AKP15793.1	PhoH-like protein
1044	AKP15797.1	Deoxycytidine triphosphate deaminase
1045	AKP15799.1	Recombination-associated protein RdgC
1046	AKP15800.1	GTPase Der
1047	AKP15802.1	Histidine--tRNA ligase
1048	AKP15803.1	Lactococcin-G-processing and transport ATP-binding protein LagD
1049	AKP15804.1	hypothetical protein
1050	AKP15806.1	hypothetical protein
1051	AKP15807.1	Ribosomal large subunit pseudouridine synthase A
1052	AKP15808.1	Alpha/beta hydrolase family protein
1053	AKP15809.1	Spermidine synthase
1054	AKP15810.1	3-methyl-2-oxobutanoate hydroxymethyltransferase
1055	AKP15811.1	Pantothenate synthetase
1056	AKP15813.1	Outer-membrane lipoprotein LolB precursor
1057	AKP15814.1	4-diphosphocytidyl-2-C-methyl-D-erythritol kinase
1058	AKP15815.1	Ribose-phosphate pyrophosphokinase
1059	AKP15816.1	50S ribosomal protein L25
1060	AKP15817.1	D-alanyl-D-alanine carboxypeptidase DacC precursor
1061	AKP15818.1	L-threonine dehydratase biosynthetic IlvA
1062	AKP15819.1	Sulfate/thiosulfate import ATP-binding protein CysA
1063	AKP15820.1	Sulfate transport system permease protein CysW
1064	AKP15822.1	hypothetical protein
1065	AKP15823.1	Isoprenylcysteine carboxyl methyltransferase (ICMT) family protein
1066	AKP15825.1	Replicative DNA helicase
1067	AKP15827.1	hypothetical protein
1068	AKP15828.1	hypothetical protein
1069	AKP15829.1	hypothetical protein
1070	AKP15830.1	Fimbrial protein precursor
1071	AKP15832.1	Deoxyuridine 5-triphosphate nucleotidohydrolase
1072	AKP15833.1	LL-diaminopimelate aminotransferase
1073	AKP15834.1	hypothetical protein
1074	AKP15836.1	hypothetical protein
1075	AKP15837.1	hypothetical protein
1076	AKP15876.1	hypothetical protein
1077	AKP15877.1	hypothetical protein
1078	AKP15882.1	hypothetical protein
1079	AKP15883.1	Isocitrate dehydrogenase [NADP] 2
1080	AKP15884.1	CMP-N-acetylneuraminate-beta-galactosamide- alpha-2
1081	AKP15885.1	Cytochrome c
1082	AKP15886.1	NADP-dependent 3-hydroxy acid dehydrogenase YdfG
1083	AKP15887.1	putative acyl-CoA thioester hydrolase
1084	AKP15908.1	hypothetical protein
1085	AKP15909.1	Carbon starvation protein A
1086	AKP15911.1	Succinate-semialdehyde dehydrogenase [NADP(+)] GabD
1087	AKP15912.1	hypothetical protein
1088	AKP15914.1	5-nucleotidase SurE
1089	AKP15915.1	Murein hydrolase activator NlpD precursor
1090	AKP15916.1	putative acyl-CoA thioester hydrolase
1091	AKP15917.1	hypothetical protein
1092	AKP15918.1	Regulatory protein RecX
1093	AKP15923.1	Nickel uptake substrate-specific transmembrane region
1094	AKP15924.1	putative tautomerase
1095	AKP15925.1	Glutamate-pyruvate aminotransferase AlaA
1096	AKP15926.1	Chaperone protein ClpB
1097	AKP15927.1	Tryptophan--tRNA ligase
1098	AKP15928.1	hypothetical protein
1099	AKP15929.1	hypothetical protein
1100	AKP15930.1	Exopolyphosphatase
1101	AKP15938.1	Inner membrane transport protein YajR
1102	AKP15939.1	Single-stranded DNA-binding protein
1103	AKP15940.1	putative inner membrane transporter YhbE
1104	AKP15941.1	Fumarate hydratase class II
1105	AKP15942.1	Transketolase 1
1106	AKP15943.1	Ubp3 associated protein Bre5
1107	AKP15944.1	FixH
1108	AKP15945.1	Nitronate monooxygenase
1109	AKP15948.1	Integrase core domain protein
1110	AKP15952.1	hypothetical protein
1111	AKP15953.1	hypothetical protein
1112	AKP15956.1	37-kD nucleoid-associated bacterial protein
1113	AKP15959.1	hypothetical protein
1114	AKP15960.1	hypothetical protein
1115	AKP15973.1	RNA polymerase sigma factor RpoD
1116	AKP15974.1	DNA primase
1117	AKP15975.1	preprotein translocase subunit SecA
1118	AKP15976.1	hypothetical protein
1119	AKP15977.1	Outer membrane protein H.8 precursor
1120	AKP15978.1	hypothetical protein
1121	AKP15979.1	Glucose-6-phosphate 1-dehydrogenase
1122	AKP15980.1	Succinyl-diaminopimelate desuccinylase
1123	AKP15981.1	Virulence regulon transcriptional activator VirF
1124	AKP15983.1	Methylated-DNA--protein-cysteine methyltransferase
1125	AKP15984.1	ADP-heptose--LPS heptosyltransferase 2
1126	AKP15985.1	SsrA-binding protein
1127	AKP15987.1	putative FAD-linked oxidoreductase
1128	AKP15988.1	FKBP-type peptidyl-prolyl cis-trans isomerase SlyD
1129	AKP15989.1	All-trans-phytoene synthase
1130	AKP15990.1	hypothetical protein
1131	AKP15991.1	Thiol:disulfide interchange protein DsbD precursor
1132	AKP15992.1	Acetate kinase
1133	AKP15993.1	hypothetical protein
1134	AKP15994.1	Cytochrome oxidase maturation protein cbb3-type
1135	AKP15995.1	Lysophospholipid transporter LplT
1136	AKP15996.1	DNA polymerase III subunit epsilon
1137	AKP15997.1	2-C-methyl-D-erythritol 4-phosphate cytidylyltransferase
1138	AKP15998.1	2-C-methyl-D-erythritol 2
1139	AKP15999.1	Ribose-5-phosphate isomerase A
1140	AKP16000.1	Endonuclease YhcR precursor
1141	AKP16001.1	Glutamine transport system permease protein GlnP
1142	AKP16005.1	Arginine--tRNA ligase
1143	AKP16006.1	Nicotinate phosphoribosyltransferase 2
1144	AKP16007.1	Segregation and condensation protein A
1145	AKP16008.1	tRNA threonylcarbamoyladenosine dehydratase
1146	AKP16009.1	Universal stress protein
1147	AKP16010.1	Ribonuclease PH
1148	AKP16011.1	Aspartokinase
1149	AKP16013.1	putative TonB-dependent receptor precursor
1150	AKP16016.1	lipoprotein
1151	AKP16017.1	4-hydroxy-tetrahydrodipicolinate synthase
1152	AKP16020.1	23S rRNA (guanosine-2-O-)-methyltransferase RlmB
1153	AKP16021.1	hypothetical protein
1154	AKP16022.1	tRNA-specific adenosine deaminase
1155	AKP16023.1	tRNA dimethylallyltransferase
1156	AKP16024.1	hypothetical protein
1157	AKP16025.1	hypothetical protein
1158	AKP16026.1	Elongation factor P
1159	AKP16029.1	hypothetical protein
1160	AKP16030.1	Homoserine O-acetyltransferase
1161	AKP16032.1	50S ribosomal protein L36 2
1162	AKP16033.1	50S ribosomal protein L31 type B
1163	AKP16034.1	5
1164	AKP16035.1	5-methyltetrahydropteroyltriglutamate-- homocysteine methyltransferase
1165	AKP16036.1	Hybrid peroxiredoxin hyPrx5
1166	AKP16037.1	Dihydrolipoyl dehydrogenase
1167	AKP16038.1	Succinate dehydrogenase cytochrome b556 subunit
1168	AKP16039.1	Succinate dehydrogenase hydrophobic membrane anchor subunit
1169	AKP16040.1	Succinate dehydrogenase flavoprotein subunit
1170	AKP16041.1	Succinate dehydrogenase iron-sulfur subunit
1171	AKP16042.1	hypothetical protein
1172	AKP16043.1	Citrate synthase
1173	AKP16044.1	2-oxoglutarate dehydrogenase E1 component
1174	AKP16045.1	Dihydrolipoyllysine-residue succinyltransferase component of 2-oxoglutarate dehydrogenase complex
1175	AKP16046.1	Dihydrolipoyl dehydrogenase
1176	AKP16047.1	hypothetical protein
1177	AKP16048.1	Succinyl-CoA ligase [ADP-forming] subunit beta
1178	AKP16049.1	Succinyl-CoA ligase [ADP-forming] subunit alpha
1179	AKP16051.1	hypothetical protein
1180	AKP16054.1	Antitoxin FitA
1181	AKP16055.1	Toxin FitB
1182	AKP16056.1	Lactate utilization protein B
1183	AKP16057.1	Lactate utilization protein C
1184	AKP16058.1	Lactate utilization protein A
1185	AKP16059.1	putative transport protein HsrA
1186	AKP16060.1	Major cardiolipin synthase ClsA
1187	AKP16061.1	Murein DD-endopeptidase MepH precursor
1188	AKP16062.1	3-phosphoshikimate 1-carboxyvinyltransferase
1189	AKP16063.1	Transcription elongation factor GreA
1190	AKP16067.1	hypothetical protein
1191	AKP16069.1	putative FAD-linked oxidoreductase
1192	AKP16071.1	D-lactate dehydrogenase
1193	AKP16074.1	Glutaryl-CoA dehydrogenase
1194	AKP16075.1	Rubredoxin
1195	AKP16079.1	putative DNA endonuclease SmrA
1196	AKP16082.1	Acetyltransferase (GNAT) family protein
1197	AKP16083.1	N5-carboxyaminoimidazole ribonucleotide synthase
1198	AKP16085.1	Modification methylase AplI
1199	AKP16086.1	Anthranilate synthase component 1
1200	AKP16088.1	ABC transporter ATP-binding protein uup
1201	AKP16089.1	Inner membrane protein YqjA
1202	AKP16091.1	Helix-turn-helix domain protein
1203	AKP16092.1	Serine hydroxymethyltransferase 2
1204	AKP16093.1	hypothetical protein
1205	AKP16096.1	hypothetical protein
1206	AKP16097.1	Fructose-1
1207	AKP16098.1	hypothetical protein
1208	AKP16099.1	hypothetical protein
1209	AKP16100.1	Ribosomal RNA large subunit methyltransferase J
1210	AKP16101.1	putative glycerol-3-phosphate acyltransferase
1211	AKP16102.1	Dihydroneopterin aldolase
1212	AKP16104.1	Putative fluoride ion transporter CrcB
1213	AKP16105.1	hypothetical protein
1214	AKP16107.1	Gamma-glutamyl phosphate reductase
1215	AKP16109.1	2-isopropylmalate synthase
1216	AKP16110.1	hypothetical protein
1217	AKP16111.1	Prolipoprotein diacylglyceryl transferase
1218	AKP16112.1	Zinc carboxypeptidase
1219	AKP16114.1	haloacid dehalogenase-like hydrolase
1220	AKP16115.1	DnaA regulatory inactivator Hda
1221	AKP16118.1	Putative lipoprotein precursor
1222	AKP16120.1	Putative lipoprotein precursor
1223	AKP16121.1	putative oxidoreductase YciK
1224	AKP16123.1	All-trans-phytoene synthase
1225	AKP16126.1	Ankyrin repeats (3 copies)
1226	AKP16127.1	2Fe-2S ferredoxin
1227	AKP16129.1	hypothetical protein
1228	AKP16131.1	Acetyl-coenzyme A carboxylase carboxyl transferase subunit alpha
1229	AKP16132.1	tRNA(Ile)-lysidine synthase
1230	AKP16133.1	23S rRNA (guanosine-2-O-)-methyltransferase RlmB
1231	AKP16136.1	hypothetical protein
1232	AKP16137.1	UDP-N-acetylmuramate:L-alanyl-gamma-D-glutamyl- meso-diaminopimelate ligase
1233	AKP16138.1	Biotin synthase
1234	AKP16140.1	Dihydroxy-acid dehydratase
1235	AKP16145.1	Bifunctional enzyme CysN/CysC
1236	AKP16146.1	hypothetical protein
1237	AKP16147.1	Bifunctional NAD(P)H-hydrate repair enzyme Nnr
1238	AKP16148.1	GTP-binding protein TypA/BipA
1239	AKP16149.1	Ribonuclease R
1240	AKP16150.1	Inosine-5-monophosphate dehydrogenase
1241	AKP16152.1	antitoxin HipB
1242	AKP16153.1	Bacterioferritin
1243	AKP16154.1	Bacterioferritin
1244	AKP16155.1	Lipoyl synthase
1245	AKP16156.1	Octanoyltransferase
1246	AKP16157.1	hypothetical protein
1247	AKP16158.1	AI-2 transport protein TqsA
1248	AKP16159.1	Modulator of FtsH protease HflK
1249	AKP16160.1	hypothetical protein
1250	AKP16161.1	Uracil-DNA glycosylase
1251	AKP16163.1	hypothetical protein
1252	AKP16164.1	putative ABC transporter ATP-binding protein YheS
1253	AKP16165.1	hypothetical protein
1254	AKP16167.1	hypothetical protein
1255	AKP16168.1	DNA-binding protein HU-beta
1256	AKP16169.1	Lon protease
1257	AKP16173.1	RecBCD enzyme subunit RecD
1258	AKP16174.1	Lipoprotein-releasing system ATP-binding protein LolD
1259	AKP16175.1	Lipoprotein-releasing system transmembrane protein LolE
1260	AKP16177.1	Recombination protein RecR
1261	AKP16178.1	Peptidyl-prolyl cis-trans isomerase D
1262	AKP16179.1	Regulatory protein Spx
1263	AKP16180.1	ABC transporter ATP-binding protein uup
1264	AKP16181.1	Multifunctional CCA protein
1265	AKP16182.1	hypothetical protein
1266	AKP16183.1	Holliday junction ATP-dependent DNA helicase RuvB
1267	AKP16184.1	Ribulose-phosphate 3-epimerase
1268	AKP16185.1	periplasmic protein
1269	AKP16189.1	Nitrate/nitrite sensor protein NarX
1270	AKP16190.1	Transcriptional regulatory protein DegU
1271	AKP16194.1	N5-carboxyaminoimidazole ribonucleotide mutase
1272	AKP16195.1	hypothetical protein
1273	AKP16196.1	Putative O-methyltransferase
1274	AKP16197.1	hypothetical protein
1275	AKP16200.1	Nucleoid-associated protein YbaB
1276	AKP16202.1	3-dehydroquinate dehydratase
1277	AKP16204.1	DNA polymerase IV
1278	AKP16206.1	Ferredoxin--NADP reductase
1279	AKP16209.1	hypothetical protein
1280	AKP16210.1	hypothetical protein
1281	AKP16212.1	hypothetical protein
1282	AKP16214.1	Gene 25-like lysozyme
1283	AKP16224.1	hypothetical protein
1284	AKP16225.1	hypothetical protein
1285	AKP16226.1	Glucose-6-phosphate isomerase
1286	AKP16227.1	putative HTH-type transcriptional regulator YbbH
1287	AKP16228.1	Glucokinase
1288	AKP16229.1	6-phosphogluconolactonase
1289	AKP16230.1	Glucose-6-phosphate 1-dehydrogenase
1290	AKP16231.1	Phosphogluconate dehydratase
1291	AKP16232.1	KHG/KDPG aldolase
1292	AKP16234.1	A/G-specific adenine glycosylase
1293	AKP16242.1	Riboflavin biosynthesis protein RibBA
1294	AKP16246.1	Type I restriction modification DNA specificity domain protein
