# Supplementary material for: Computer-aided genomic data analysis of drug-resistant Neisseria gonorrhoeae for the Identification of alternative therapeutic targets
Source: Front Cell Infect Microbiol. 2023 Mar 24;13:1017315. doi: 10.3389/fcimb.2023.1017315 (PMC10080061; doi:10.3389/fcimb.2023.1017315)
Supplement: Supplementary file 3 [file Table_2.xlsx]

## Sheet: Sheet1
Supplementary Table S2. Human non-homologous protein IDs list of N. gonorrhoeae
Sr No	Human non-homologous	Gut microbiome non-homologous
1	AKP14101.1	AKP14101.1
2	AKP14102.1	AKP14102.1
3	AKP14103.1	AKP14103.1
4	AKP14104.1	AKP14104.1
5	AKP14105.1	AKP14105.1
6	AKP14106.1	AKP14107.1
7	AKP14107.1	AKP14109.1
8	AKP14108.1	AKP14110.1
9	AKP14109.1	AKP14112.1
10	AKP14110.1	AKP14122.1
11	AKP14111.1	AKP14123.1
12	AKP14112.1	AKP14124.1
13	AKP14113.1	AKP14125.1
14	AKP14114.1	AKP14127.1
15	AKP14117.1	AKP14128.1
16	AKP14121.1	AKP14130.1
17	AKP14122.1	AKP14132.1
18	AKP14123.1	AKP14137.1
19	AKP14124.1	AKP14142.1
20	AKP14125.1	AKP14143.1
21	AKP14126.1	AKP14146.1
22	AKP14127.1	AKP14154.1
23	AKP14128.1	AKP14162.1
24	AKP14130.1	AKP14163.1
25	AKP14132.1	AKP14164.1
26	AKP14134.1	AKP14170.1
27	AKP14135.1	AKP14178.1
28	AKP14136.1	AKP14181.1
29	AKP14137.1	AKP14182.1
30	AKP14138.1	AKP14194.1
31	AKP14139.1	AKP14195.1
32	AKP14140.1	AKP14201.1
33	AKP14142.1	AKP14202.1
34	AKP14143.1	AKP14203.1
35	AKP14144.1	AKP14215.1
36	AKP14146.1	AKP14227.1
37	AKP14152.1	AKP14233.1
38	AKP14154.1	AKP14235.1
39	AKP14157.1	AKP14238.1
40	AKP14159.1	AKP14240.1
41	AKP14160.1	AKP14242.1
42	AKP14162.1	AKP14247.1
43	AKP14163.1	AKP14248.1
44	AKP14164.1	AKP14252.1
45	AKP14165.1	AKP14255.1
46	AKP14168.1	AKP14258.1
47	AKP14169.1	AKP14259.1
48	AKP14170.1	AKP14260.1
49	AKP14172.1	AKP14261.1
50	AKP14174.1	AKP14262.1
51	AKP14176.1	AKP14266.1
52	AKP14178.1	AKP14301.1
53	AKP14179.1	AKP14305.1
54	AKP14180.1	AKP14306.1
55	AKP14181.1	AKP14317.1
56	AKP14182.1	AKP14319.1
57	AKP14184.1	AKP14320.1
58	AKP14185.1	AKP14321.1
59	AKP14186.1	AKP14322.1
60	AKP14191.1	AKP14325.1
61	AKP14193.1	AKP14336.1
62	AKP14194.1	AKP14337.1
63	AKP14195.1	AKP14339.1
64	AKP14197.1	AKP14342.1
65	AKP14199.1	AKP14343.1
66	AKP14200.1	AKP14353.1
67	AKP14201.1	AKP14363.1
68	AKP14202.1	AKP14374.1
69	AKP14203.1	AKP14381.1
70	AKP14204.1	AKP14382.1
71	AKP14205.1	AKP14383.1
72	AKP14207.1	AKP14384.1
73	AKP14208.1	AKP14386.1
74	AKP14209.1	AKP14387.1
75	AKP14213.1	AKP14391.1
76	AKP14215.1	AKP14395.1
77	AKP14216.1	AKP14401.1
78	AKP14220.1	AKP14402.1
79	AKP14221.1	AKP14403.1
80	AKP14224.1	AKP14407.1
81	AKP14225.1	AKP14409.1
82	AKP14227.1	AKP14417.1
83	AKP14233.1	AKP14418.1
84	AKP14235.1	AKP14425.1
85	AKP14238.1	AKP14431.1
86	AKP14239.1	AKP14433.1
87	AKP14240.1	AKP14434.1
88	AKP14241.1	AKP14436.1
89	AKP14242.1	AKP14437.1
90	AKP14243.1	AKP14438.1
91	AKP14246.1	AKP14440.1
92	AKP14247.1	AKP14441.1
93	AKP14248.1	AKP14442.1
94	AKP14249.1	AKP14443.1
95	AKP14252.1	AKP14444.1
96	AKP14255.1	AKP14445.1
97	AKP14258.1	AKP14446.1
98	AKP14259.1	AKP14465.1
99	AKP14260.1	AKP14469.1
100	AKP14261.1	AKP14470.1
101	AKP14262.1	AKP14480.1
102	AKP14266.1	AKP14483.1
103	AKP14301.1	AKP14485.1
104	AKP14305.1	AKP14494.1
105	AKP14306.1	AKP14502.1
106	AKP14317.1	AKP14506.1
107	AKP14319.1	AKP14512.1
108	AKP14320.1	AKP14514.1
109	AKP14321.1	AKP14517.1
110	AKP14322.1	AKP14520.1
111	AKP14325.1	AKP14522.1
112	AKP14326.1	AKP14527.1
113	AKP14336.1	AKP14533.1
114	AKP14337.1	AKP14536.1
115	AKP14339.1	AKP14540.1
116	AKP14340.1	AKP14552.1
117	AKP14342.1	AKP14556.1
118	AKP14343.1	AKP14558.1
119	AKP14347.1	AKP14559.1
120	AKP14350.1	AKP14566.1
121	AKP14351.1	AKP14570.1
122	AKP14353.1	AKP14572.1
123	AKP14355.1	AKP14573.1
124	AKP14356.1	AKP14574.1
125	AKP14357.1	AKP14577.1
126	AKP14360.1	AKP14584.1
127	AKP14361.1	AKP14585.1
128	AKP14362.1	AKP14586.1
129	AKP14363.1	AKP14601.1
130	AKP14364.1	AKP14606.1
131	AKP14369.1	AKP14609.1
132	AKP14370.1	AKP14613.1
133	AKP14371.1	AKP14614.1
134	AKP14374.1	AKP14617.1
135	AKP14375.1	AKP14619.1
136	AKP14381.1	AKP14620.1
137	AKP14382.1	AKP14628.1
138	AKP14383.1	AKP14629.1
139	AKP14384.1	AKP14660.1
140	AKP14385.1	AKP14661.1
141	AKP14386.1	AKP14664.1
142	AKP14387.1	AKP14666.1
143	AKP14391.1	AKP14668.1
144	AKP14393.1	AKP14672.1
145	AKP14394.1	AKP14675.1
146	AKP14395.1	AKP14678.1
147	AKP14396.1	AKP14680.1
148	AKP14397.1	AKP14683.1
149	AKP14398.1	AKP14684.1
150	AKP14399.1	AKP14721.1
151	AKP14401.1	AKP14722.1
152	AKP14402.1	AKP14724.1
153	AKP14403.1	AKP14725.1
154	AKP14404.1	AKP14727.1
155	AKP14405.1	AKP14728.1
156	AKP14407.1	AKP14767.1
157	AKP14408.1	AKP14769.1
158	AKP14409.1	AKP14772.1
159	AKP14417.1	AKP14784.1
160	AKP14418.1	AKP14787.1
161	AKP14419.1	AKP14793.1
162	AKP14423.1	AKP14795.1
163	AKP14425.1	AKP14796.1
164	AKP14426.1	AKP14797.1
165	AKP14427.1	AKP14799.1
166	AKP14428.1	AKP14802.1
167	AKP14431.1	AKP14803.1
168	AKP14432.1	AKP14810.1
169	AKP14433.1	AKP14826.1
170	AKP14434.1	AKP14829.1
171	AKP14436.1	AKP14830.1
172	AKP14437.1	AKP14833.1
173	AKP14438.1	AKP14834.1
174	AKP14440.1	AKP14838.1
175	AKP14441.1	AKP14840.1
176	AKP14442.1	AKP14844.1
177	AKP14443.1	AKP14845.1
178	AKP14444.1	AKP14846.1
179	AKP14445.1	AKP14851.1
180	AKP14446.1	AKP14852.1
181	AKP14447.1	AKP14853.1
182	AKP14465.1	AKP14854.1
183	AKP14469.1	AKP14855.1
184	AKP14470.1	AKP14856.1
185	AKP14471.1	AKP14859.1
186	AKP14478.1	AKP14862.1
187	AKP14480.1	AKP14864.1
188	AKP14482.1	AKP14865.1
189	AKP14483.1	AKP14866.1
190	AKP14484.1	AKP14869.1
191	AKP14485.1	AKP14873.1
192	AKP14487.1	AKP14876.1
193	AKP14488.1	AKP14877.1
194	AKP14489.1	AKP14878.1
195	AKP14490.1	AKP14882.1
196	AKP14492.1	AKP14893.1
197	AKP14494.1	AKP14906.1
198	AKP14495.1	AKP14908.1
199	AKP14496.1	AKP14915.1
200	AKP14497.1	AKP14928.1
201	AKP14498.1	AKP14929.1
202	AKP14500.1	AKP14930.1
203	AKP14502.1	AKP14931.1
204	AKP14506.1	AKP14932.1
205	AKP14509.1	AKP14935.1
206	AKP14511.1	AKP14943.1
207	AKP14512.1	AKP14946.1
208	AKP14513.1	AKP14948.1
209	AKP14514.1	AKP14949.1
210	AKP14515.1	AKP14953.1
211	AKP14517.1	AKP14954.1
212	AKP14519.1	AKP14956.1
213	AKP14520.1	AKP14957.1
214	AKP14522.1	AKP14959.1
215	AKP14527.1	AKP14961.1
216	AKP14533.1	AKP14962.1
217	AKP14534.1	AKP14965.1
218	AKP14536.1	AKP14967.1
219	AKP14539.1	AKP14968.1
220	AKP14540.1	AKP14974.1
221	AKP14550.1	AKP14976.1
222	AKP14551.1	AKP14978.1
223	AKP14552.1	AKP14979.1
224	AKP14555.1	AKP14982.1
225	AKP14556.1	AKP14984.1
226	AKP14558.1	AKP14985.1
227	AKP14559.1	AKP14986.1
228	AKP14560.1	AKP14997.1
229	AKP14561.1	AKP14998.1
230	AKP14566.1	AKP15004.1
231	AKP14567.1	AKP15006.1
232	AKP14568.1	AKP15010.1
233	AKP14569.1	AKP15015.1
234	AKP14570.1	AKP15016.1
235	AKP14572.1	AKP15017.1
236	AKP14573.1	AKP15018.1
237	AKP14574.1	AKP15019.1
238	AKP14575.1	AKP15021.1
239	AKP14577.1	AKP15022.1
240	AKP14584.1	AKP15034.1
241	AKP14585.1	AKP15035.1
242	AKP14586.1	AKP15037.1
243	AKP14587.1	AKP15039.1
244	AKP14588.1	AKP15041.1
245	AKP14589.1	AKP15042.1
246	AKP14599.1	AKP15046.1
247	AKP14600.1	AKP15047.1
248	AKP14601.1	AKP15051.1
249	AKP14602.1	AKP15055.1
250	AKP14603.1	AKP15067.1
251	AKP14604.1	AKP15068.1
252	AKP14605.1	AKP15071.1
253	AKP14606.1	AKP15072.1
254	AKP14607.1	AKP15073.1
255	AKP14608.1	AKP15083.1
256	AKP14609.1	AKP15088.1
257	AKP14610.1	AKP15092.1
258	AKP14612.1	AKP15093.1
259	AKP14613.1	AKP15094.1
260	AKP14614.1	AKP15095.1
261	AKP14616.1	AKP15096.1
262	AKP14617.1	AKP15117.1
263	AKP14619.1	AKP15152.1
264	AKP14620.1	AKP15153.1
265	AKP14621.1	AKP15163.1
266	AKP14623.1	AKP15164.1
267	AKP14624.1	AKP15167.1
268	AKP14627.1	AKP15173.1
269	AKP14628.1	AKP15174.1
270	AKP14629.1	AKP15181.1
271	AKP14630.1	AKP15206.1
272	AKP14631.1	AKP15207.1
273	AKP14632.1	AKP15208.1
274	AKP14633.1	AKP15213.1
275	AKP14644.1	AKP15219.1
276	AKP14645.1	AKP15223.1
277	AKP14646.1	AKP15225.1
278	AKP14647.1	AKP15226.1
279	AKP14648.1	AKP15229.1
280	AKP14649.1	AKP15230.1
281	AKP14650.1	AKP15234.1
282	AKP14660.1	AKP15237.1
283	AKP14661.1	AKP15238.1
284	AKP14664.1	AKP15241.1
285	AKP14666.1	AKP15245.1
286	AKP14668.1	AKP15251.1
287	AKP14669.1	AKP15253.1
288	AKP14670.1	AKP15256.1
289	AKP14671.1	AKP15264.1
290	AKP14672.1	AKP15266.1
291	AKP14673.1	AKP15269.1
292	AKP14674.1	AKP15279.1
293	AKP14675.1	AKP15282.1
294	AKP14676.1	AKP15286.1
295	AKP14677.1	AKP15290.1
296	AKP14678.1	AKP15302.1
297	AKP14680.1	AKP15304.1
298	AKP14682.1	AKP15308.1
299	AKP14683.1	AKP15313.1
300	AKP14684.1	AKP15315.1
301	AKP14721.1	AKP15317.1
302	AKP14722.1	AKP15320.1
303	AKP14724.1	AKP15388.1
304	AKP14725.1	AKP15396.1
305	AKP14727.1	AKP15405.1
306	AKP14728.1	AKP15407.1
307	AKP14729.1	AKP15411.1
308	AKP14732.1	AKP15412.1
309	AKP14736.1	AKP15413.1
310	AKP14737.1	AKP15414.1
311	AKP14738.1	AKP15415.1
312	AKP14750.1	AKP15418.1
313	AKP14761.1	AKP15419.1
314	AKP14764.1	AKP15420.1
315	AKP14766.1	AKP15422.1
316	AKP14767.1	AKP15425.1
317	AKP14768.1	AKP15426.1
318	AKP14769.1	AKP15427.1
319	AKP14771.1	AKP15435.1
320	AKP14772.1	AKP15436.1
321	AKP14778.1	AKP15439.1
322	AKP14784.1	AKP15440.1
323	AKP14787.1	AKP15441.1
324	AKP14793.1	AKP15444.1
325	AKP14794.1	AKP15452.1
326	AKP14795.1	AKP15455.1
327	AKP14796.1	AKP15456.1
328	AKP14797.1	AKP15457.1
329	AKP14798.1	AKP15469.1
330	AKP14799.1	AKP15470.1
331	AKP14801.1	AKP15475.1
332	AKP14802.1	AKP15476.1
333	AKP14803.1	AKP15477.1
334	AKP14805.1	AKP15478.1
335	AKP14806.1	AKP15484.1
336	AKP14809.1	AKP15491.1
337	AKP14810.1	AKP15509.1
338	AKP14812.1	AKP15510.1
339	AKP14813.1	AKP15513.1
340	AKP14814.1	AKP15516.1
341	AKP14815.1	AKP15517.1
342	AKP14816.1	AKP15521.1
343	AKP14819.1	AKP15523.1
344	AKP14820.1	AKP15525.1
345	AKP14821.1	AKP15528.1
346	AKP14824.1	AKP15532.1
347	AKP14825.1	AKP15533.1
348	AKP14826.1	AKP15535.1
349	AKP14829.1	AKP15538.1
350	AKP14830.1	AKP15540.1
351	AKP14832.1	AKP15546.1
352	AKP14833.1	AKP15556.1
353	AKP14834.1	AKP15558.1
354	AKP14838.1	AKP15560.1
355	AKP14839.1	AKP15561.1
356	AKP14840.1	AKP15563.1
357	AKP14844.1	AKP15569.1
358	AKP14845.1	AKP15575.1
359	AKP14846.1	AKP15576.1
360	AKP14850.1	AKP15577.1
361	AKP14851.1	AKP15588.1
362	AKP14852.1	AKP15589.1
363	AKP14853.1	AKP15594.1
364	AKP14854.1	AKP15607.1
365	AKP14855.1	AKP15610.1
366	AKP14856.1	AKP15617.1
367	AKP14857.1	AKP15622.1
368	AKP14859.1	AKP15625.1
369	AKP14860.1	AKP15636.1
370	AKP14862.1	AKP15639.1
371	AKP14864.1	AKP15640.1
372	AKP14865.1	AKP15642.1
373	AKP14866.1	AKP15643.1
374	AKP14867.1	AKP15646.1
375	AKP14868.1	AKP15650.1
376	AKP14869.1	AKP15651.1
377	AKP14870.1	AKP15656.1
378	AKP14873.1	AKP15657.1
379	AKP14874.1	AKP15658.1
380	AKP14875.1	AKP15659.1
381	AKP14876.1	AKP15664.1
382	AKP14877.1	AKP15677.1
383	AKP14878.1	AKP15678.1
384	AKP14881.1	AKP15681.1
385	AKP14882.1	AKP15686.1
386	AKP14892.1	AKP15689.1
387	AKP14893.1	AKP15694.1
388	AKP14903.1	AKP15695.1
389	AKP14904.1	AKP15697.1
390	AKP14905.1	AKP15699.1
391	AKP14906.1	AKP15704.1
392	AKP14908.1	AKP15706.1
393	AKP14910.1	AKP15707.1
394	AKP14911.1	AKP15711.1
395	AKP14913.1	AKP15714.1
396	AKP14915.1	AKP15723.1
397	AKP14925.1	AKP15729.1
398	AKP14927.1	AKP15732.1
399	AKP14928.1	AKP15733.1
400	AKP14929.1	AKP15734.1
401	AKP14930.1	AKP15735.1
402	AKP14931.1	AKP15736.1
403	AKP14932.1	AKP15738.1
404	AKP14933.1	AKP15739.1
405	AKP14934.1	AKP15740.1
406	AKP14935.1	AKP15745.1
407	AKP14938.1	AKP15750.1
408	AKP14941.1	AKP15752.1
409	AKP14942.1	AKP15753.1
410	AKP14943.1	AKP15757.1
411	AKP14945.1	AKP15763.1
412	AKP14946.1	AKP15765.1
413	AKP14948.1	AKP15767.1
414	AKP14949.1	AKP15768.1
415	AKP14950.1	AKP15769.1
416	AKP14953.1	AKP15771.1
417	AKP14954.1	AKP15772.1
418	AKP14955.1	AKP15780.1
419	AKP14956.1	AKP15788.1
420	AKP14957.1	AKP15789.1
421	AKP14958.1	AKP15792.1
422	AKP14959.1	AKP15797.1
423	AKP14960.1	AKP15799.1
424	AKP14961.1	AKP15803.1
425	AKP14962.1	AKP15804.1
426	AKP14963.1	AKP15807.1
427	AKP14965.1	AKP15808.1
428	AKP14966.1	AKP15809.1
429	AKP14967.1	AKP15813.1
430	AKP14968.1	AKP15816.1
431	AKP14971.1	AKP15817.1
432	AKP14972.1	AKP15822.1
433	AKP14974.1	AKP15823.1
434	AKP14975.1	AKP15827.1
435	AKP14976.1	AKP15828.1
436	AKP14977.1	AKP15829.1
437	AKP14978.1	AKP15833.1
438	AKP14979.1	AKP15836.1
439	AKP14982.1	AKP15837.1
440	AKP14983.1	AKP15876.1
441	AKP14984.1	AKP15877.1
442	AKP14985.1	AKP15882.1
443	AKP14986.1	AKP15883.1
444	AKP14987.1	AKP15884.1
445	AKP14989.1	AKP15885.1
446	AKP14990.1	AKP15908.1
447	AKP14997.1	AKP15912.1
448	AKP14998.1	AKP15915.1
449	AKP15000.1	AKP15916.1
450	AKP15002.1	AKP15917.1
451	AKP15003.1	AKP15918.1
452	AKP15004.1	AKP15923.1
453	AKP15006.1	AKP15924.1
454	AKP15008.1	AKP15927.1
455	AKP15009.1	AKP15928.1
456	AKP15010.1	AKP15929.1
457	AKP15014.1	AKP15930.1
458	AKP15015.1	AKP15943.1
459	AKP15016.1	AKP15944.1
460	AKP15017.1	AKP15945.1
461	AKP15018.1	AKP15952.1
462	AKP15019.1	AKP15956.1
463	AKP15021.1	AKP15959.1
464	AKP15022.1	AKP15960.1
465	AKP15029.1	AKP15976.1
466	AKP15034.1	AKP15977.1
467	AKP15035.1	AKP15978.1
468	AKP15036.1	AKP15979.1
469	AKP15037.1	AKP15981.1
470	AKP15038.1	AKP15987.1
471	AKP15039.1	AKP15989.1
472	AKP15041.1	AKP15990.1
473	AKP15042.1	AKP15991.1
474	AKP15044.1	AKP15993.1
475	AKP15045.1	AKP15994.1
476	AKP15046.1	AKP15995.1
477	AKP15047.1	AKP16000.1
478	AKP15051.1	AKP16007.1
479	AKP15053.1	AKP16009.1
480	AKP15055.1	AKP16011.1
481	AKP15057.1	AKP16013.1
482	AKP15062.1	AKP16016.1
483	AKP15063.1	AKP16021.1
484	AKP15066.1	AKP16024.1
485	AKP15067.1	AKP16025.1
486	AKP15068.1	AKP16026.1
487	AKP15070.1	AKP16029.1
488	AKP15071.1	AKP16030.1
489	AKP15072.1	AKP16036.1
490	AKP15073.1	AKP16037.1
491	AKP15083.1	AKP16039.1
492	AKP15086.1	AKP16042.1
493	AKP15088.1	AKP16047.1
494	AKP15089.1	AKP16051.1
495	AKP15090.1	AKP16054.1
496	AKP15091.1	AKP16055.1
497	AKP15092.1	AKP16057.1
498	AKP15093.1	AKP16058.1
499	AKP15094.1	AKP16060.1
500	AKP15095.1	AKP16067.1
501	AKP15096.1	AKP16069.1
502	AKP15097.1	AKP16074.1
503	AKP15102.1	AKP16079.1
504	AKP15103.1	AKP16082.1
505	AKP15108.1	AKP16085.1
506	AKP15109.1	AKP16091.1
507	AKP15110.1	AKP16093.1
508	AKP15111.1	AKP16096.1
509	AKP15117.1	AKP16098.1
510	AKP15118.1	AKP16099.1
511	AKP15119.1	AKP16104.1
512	AKP15122.1	AKP16105.1
513	AKP15123.1	AKP16110.1
514	AKP15124.1	AKP16112.1
515	AKP15125.1	AKP16114.1
516	AKP15127.1	AKP16115.1
517	AKP15128.1	AKP16118.1
518	AKP15129.1	AKP16120.1
519	AKP15131.1	AKP16121.1
520	AKP15132.1	AKP16123.1
521	AKP15133.1	AKP16126.1
522	AKP15134.1	AKP16132.1
523	AKP15135.1	AKP16133.1
524	AKP15138.1	AKP16136.1
525	AKP15142.1	AKP16146.1
526	AKP15145.1	AKP16147.1
527	AKP15146.1	AKP16152.1
528	AKP15147.1	AKP16157.1
529	AKP15149.1	AKP16158.1
530	AKP15150.1	AKP16160.1
531	AKP15151.1	AKP16163.1
532	AKP15152.1	AKP16165.1
533	AKP15153.1	AKP16167.1
534	AKP15154.1	AKP16173.1
535	AKP15157.1	AKP16175.1
536	AKP15158.1	AKP16178.1
537	AKP15159.1	AKP16179.1
538	AKP15161.1	AKP16182.1
539	AKP15162.1	AKP16185.1
540	AKP15163.1	AKP16189.1
541	AKP15164.1	AKP16195.1
542	AKP15165.1	AKP16197.1
543	AKP15166.1	AKP16206.1
544	AKP15167.1	AKP16209.1
545	AKP15168.1	AKP16210.1
546	AKP15169.1	AKP16212.1
547	AKP15170.1	AKP16224.1
548	AKP15173.1	AKP16225.1
549	AKP15174.1	AKP16229.1
550	AKP15175.1
551	AKP15176.1
552	AKP15177.1
553	AKP15179.1
554	AKP15181.1
555	AKP15182.1
556	AKP15183.1
557	AKP15184.1
558	AKP15185.1
559	AKP15186.1
560	AKP15187.1
561	AKP15189.1
562	AKP15192.1
563	AKP15193.1
564	AKP15195.1
565	AKP15196.1
566	AKP15204.1
567	AKP15206.1
568	AKP15207.1
569	AKP15208.1
570	AKP15210.1
571	AKP15213.1
572	AKP15217.1
573	AKP15219.1
574	AKP15223.1
575	AKP15224.1
576	AKP15225.1
577	AKP15226.1
578	AKP15227.1
579	AKP15228.1
580	AKP15229.1
581	AKP15230.1
582	AKP15234.1
583	AKP15236.1
584	AKP15237.1
585	AKP15238.1
586	AKP15239.1
587	AKP15241.1
588	AKP15244.1
589	AKP15245.1
590	AKP15246.1
591	AKP15247.1
592	AKP15248.1
593	AKP15249.1
594	AKP15251.1
595	AKP15253.1
596	AKP15256.1
597	AKP15261.1
598	AKP15262.1
599	AKP15263.1
600	AKP15264.1
601	AKP15266.1
602	AKP15269.1
603	AKP15272.1
604	AKP15275.1
605	AKP15276.1
606	AKP15277.1
607	AKP15278.1
608	AKP15279.1
609	AKP15280.1
610	AKP15281.1
611	AKP15282.1
612	AKP15283.1
613	AKP15284.1
614	AKP15286.1
615	AKP15287.1
616	AKP15288.1
617	AKP15289.1
618	AKP15290.1
619	AKP15292.1
620	AKP15294.1
621	AKP15295.1
622	AKP15296.1
623	AKP15302.1
624	AKP15303.1
625	AKP15304.1
626	AKP15305.1
627	AKP15308.1
628	AKP15309.1
629	AKP15310.1
630	AKP15311.1
631	AKP15313.1
632	AKP15314.1
633	AKP15315.1
634	AKP15316.1
635	AKP15317.1
636	AKP15318.1
637	AKP15319.1
638	AKP15320.1
639	AKP15352.1
640	AKP15353.1
641	AKP15354.1
642	AKP15356.1
643	AKP15360.1
644	AKP15362.1
645	AKP15363.1
646	AKP15373.1
647	AKP15374.1
648	AKP15375.1
649	AKP15380.1
650	AKP15382.1
651	AKP15383.1
652	AKP15385.1
653	AKP15388.1
654	AKP15394.1
655	AKP15396.1
656	AKP15397.1
657	AKP15401.1
658	AKP15405.1
659	AKP15406.1
660	AKP15407.1
661	AKP15408.1
662	AKP15409.1
663	AKP15410.1
664	AKP15411.1
665	AKP15412.1
666	AKP15413.1
667	AKP15414.1
668	AKP15415.1
669	AKP15416.1
670	AKP15417.1
671	AKP15418.1
672	AKP15419.1
673	AKP15420.1
674	AKP15421.1
675	AKP15422.1
676	AKP15425.1
677	AKP15426.1
678	AKP15427.1
679	AKP15430.1
680	AKP15431.1
681	AKP15432.1
682	AKP15433.1
683	AKP15435.1
684	AKP15436.1
685	AKP15439.1
686	AKP15440.1
687	AKP15441.1
688	AKP15444.1
689	AKP15446.1
690	AKP15447.1
691	AKP15450.1
692	AKP15451.1
693	AKP15452.1
694	AKP15454.1
695	AKP15455.1
696	AKP15456.1
697	AKP15457.1
698	AKP15458.1
699	AKP15459.1
700	AKP15467.1
701	AKP15468.1
702	AKP15469.1
703	AKP15470.1
704	AKP15471.1
705	AKP15475.1
706	AKP15476.1
707	AKP15477.1
708	AKP15478.1
709	AKP15480.1
710	AKP15482.1
711	AKP15483.1
712	AKP15484.1
713	AKP15485.1
714	AKP15489.1
715	AKP15491.1
716	AKP15493.1
717	AKP15494.1
718	AKP15495.1
719	AKP15497.1
720	AKP15502.1
721	AKP15504.1
722	AKP15508.1
723	AKP15509.1
724	AKP15510.1
725	AKP15512.1
726	AKP15513.1
727	AKP15514.1
728	AKP15515.1
729	AKP15516.1
730	AKP15517.1
731	AKP15520.1
732	AKP15521.1
733	AKP15522.1
734	AKP15523.1
735	AKP15524.1
736	AKP15525.1
737	AKP15526.1
738	AKP15527.1
739	AKP15528.1
740	AKP15529.1
741	AKP15531.1
742	AKP15532.1
743	AKP15533.1
744	AKP15535.1
745	AKP15536.1
746	AKP15538.1
747	AKP15540.1
748	AKP15541.1
749	AKP15544.1
750	AKP15545.1
751	AKP15546.1
752	AKP15548.1
753	AKP15554.1
754	AKP15555.1
755	AKP15556.1
756	AKP15557.1
757	AKP15558.1
758	AKP15560.1
759	AKP15561.1
760	AKP15562.1
761	AKP15563.1
762	AKP15565.1
763	AKP15567.1
764	AKP15568.1
765	AKP15569.1
766	AKP15570.1
767	AKP15571.1
768	AKP15572.1
769	AKP15574.1
770	AKP15575.1
771	AKP15576.1
772	AKP15577.1
773	AKP15580.1
774	AKP15581.1
775	AKP15582.1
776	AKP15585.1
777	AKP15586.1
778	AKP15587.1
779	AKP15588.1
780	AKP15589.1
781	AKP15592.1
782	AKP15593.1
783	AKP15594.1
784	AKP15595.1
785	AKP15596.1
786	AKP15604.1
787	AKP15605.1
788	AKP15607.1
789	AKP15609.1
790	AKP15610.1
791	AKP15611.1
792	AKP15613.1
793	AKP15616.1
794	AKP15617.1
795	AKP15619.1
796	AKP15622.1
797	AKP15623.1
798	AKP15625.1
799	AKP15629.1
800	AKP15630.1
801	AKP15631.1
802	AKP15632.1
803	AKP15633.1
804	AKP15634.1
805	AKP15636.1
806	AKP15637.1
807	AKP15639.1
808	AKP15640.1
809	AKP15641.1
810	AKP15642.1
811	AKP15643.1
812	AKP15644.1
813	AKP15646.1
814	AKP15647.1
815	AKP15648.1
816	AKP15649.1
817	AKP15650.1
818	AKP15651.1
819	AKP15652.1
820	AKP15653.1
821	AKP15655.1
822	AKP15656.1
823	AKP15657.1
824	AKP15658.1
825	AKP15659.1
826	AKP15660.1
827	AKP15663.1
828	AKP15664.1
829	AKP15668.1
830	AKP15671.1
831	AKP15672.1
832	AKP15673.1
833	AKP15674.1
834	AKP15675.1
835	AKP15677.1
836	AKP15678.1
837	AKP15679.1
838	AKP15680.1
839	AKP15681.1
840	AKP15684.1
841	AKP15685.1
842	AKP15686.1
843	AKP15688.1
844	AKP15689.1
845	AKP15690.1
846	AKP15691.1
847	AKP15692.1
848	AKP15693.1
849	AKP15694.1
850	AKP15695.1
851	AKP15697.1
852	AKP15698.1
853	AKP15699.1
854	AKP15702.1
855	AKP15703.1
856	AKP15704.1
857	AKP15705.1
858	AKP15706.1
859	AKP15707.1
860	AKP15708.1
861	AKP15709.1
862	AKP15711.1
863	AKP15713.1
864	AKP15714.1
865	AKP15718.1
866	AKP15720.1
867	AKP15721.1
868	AKP15722.1
869	AKP15723.1
870	AKP15724.1
871	AKP15728.1
872	AKP15729.1
873	AKP15732.1
874	AKP15733.1
875	AKP15734.1
876	AKP15735.1
877	AKP15736.1
878	AKP15738.1
879	AKP15739.1
880	AKP15740.1
881	AKP15742.1
882	AKP15743.1
883	AKP15745.1
884	AKP15746.1
885	AKP15747.1
886	AKP15748.1
887	AKP15750.1
888	AKP15751.1
889	AKP15752.1
890	AKP15753.1
891	AKP15756.1
892	AKP15757.1
893	AKP15763.1
894	AKP15765.1
895	AKP15766.1
896	AKP15767.1
897	AKP15768.1
898	AKP15769.1
899	AKP15770.1
900	AKP15771.1
901	AKP15772.1
902	AKP15774.1
903	AKP15776.1
904	AKP15778.1
905	AKP15780.1
906	AKP15785.1
907	AKP15787.1
908	AKP15788.1
909	AKP15789.1
910	AKP15790.1
911	AKP15791.1
912	AKP15792.1
913	AKP15793.1
914	AKP15797.1
915	AKP15799.1
916	AKP15800.1
917	AKP15802.1
918	AKP15803.1
919	AKP15804.1
920	AKP15807.1
921	AKP15808.1
922	AKP15809.1
923	AKP15810.1
924	AKP15811.1
925	AKP15813.1
926	AKP15814.1
927	AKP15816.1
928	AKP15817.1
929	AKP15818.1
930	AKP15819.1
931	AKP15820.1
932	AKP15822.1
933	AKP15823.1
934	AKP15825.1
935	AKP15827.1
936	AKP15828.1
937	AKP15829.1
938	AKP15830.1
939	AKP15832.1
940	AKP15833.1
941	AKP15834.1
942	AKP15836.1
943	AKP15837.1
944	AKP15876.1
945	AKP15877.1
946	AKP15882.1
947	AKP15883.1
948	AKP15884.1
949	AKP15885.1
950	AKP15886.1
951	AKP15887.1
952	AKP15908.1
953	AKP15909.1
954	AKP15912.1
955	AKP15914.1
956	AKP15915.1
957	AKP15916.1
958	AKP15917.1
959	AKP15918.1
960	AKP15923.1
961	AKP15924.1
962	AKP15925.1
963	AKP15926.1
964	AKP15927.1
965	AKP15928.1
966	AKP15929.1
967	AKP15930.1
968	AKP15938.1
969	AKP15939.1
970	AKP15940.1
971	AKP15942.1
972	AKP15943.1
973	AKP15944.1
974	AKP15945.1
975	AKP15948.1
976	AKP15952.1
977	AKP15953.1
978	AKP15956.1
979	AKP15959.1
980	AKP15960.1
981	AKP15973.1
982	AKP15974.1
983	AKP15975.1
984	AKP15976.1
985	AKP15977.1
986	AKP15978.1
987	AKP15979.1
988	AKP15980.1
989	AKP15981.1
990	AKP15983.1
991	AKP15984.1
992	AKP15985.1
993	AKP15987.1
994	AKP15988.1
995	AKP15989.1
996	AKP15990.1
997	AKP15991.1
998	AKP15993.1
999	AKP15994.1
1000	AKP15995.1
1001	AKP15996.1
1002	AKP15997.1
1003	AKP15998.1
1004	AKP15999.1
1005	AKP16000.1
1006	AKP16001.1
1007	AKP16006.1
1008	AKP16007.1
1009	AKP16008.1
1010	AKP16009.1
1011	AKP16010.1
1012	AKP16011.1
1013	AKP16013.1
1014	AKP16016.1
1015	AKP16017.1
1016	AKP16020.1
1017	AKP16021.1
1018	AKP16022.1
1019	AKP16023.1
1020	AKP16024.1
1021	AKP16025.1
1022	AKP16026.1
1023	AKP16029.1
1024	AKP16030.1
1025	AKP16032.1
1026	AKP16033.1
1027	AKP16034.1
1028	AKP16035.1
1029	AKP16036.1
1030	AKP16037.1
1031	AKP16038.1
1032	AKP16039.1
1033	AKP16042.1
1034	AKP16043.1
1035	AKP16047.1
1036	AKP16051.1
1037	AKP16054.1
1038	AKP16055.1
1039	AKP16056.1
1040	AKP16057.1
1041	AKP16058.1
1042	AKP16059.1
1043	AKP16060.1
1044	AKP16061.1
1045	AKP16062.1
1046	AKP16063.1
1047	AKP16067.1
1048	AKP16069.1
1049	AKP16071.1
1050	AKP16074.1
1051	AKP16075.1
1052	AKP16079.1
1053	AKP16082.1
1054	AKP16083.1
1055	AKP16085.1
1056	AKP16086.1
1057	AKP16088.1
1058	AKP16089.1
1059	AKP16091.1
1060	AKP16093.1
1061	AKP16096.1
1062	AKP16098.1
1063	AKP16099.1
1064	AKP16100.1
1065	AKP16101.1
1066	AKP16102.1
1067	AKP16104.1
1068	AKP16105.1
1069	AKP16109.1
1070	AKP16110.1
1071	AKP16111.1
1072	AKP16112.1
1073	AKP16114.1
1074	AKP16115.1
1075	AKP16118.1
1076	AKP16120.1
1077	AKP16121.1
1078	AKP16123.1
1079	AKP16126.1
1080	AKP16127.1
1081	AKP16129.1
1082	AKP16131.1
1083	AKP16132.1
1084	AKP16133.1
1085	AKP16136.1
1086	AKP16137.1
1087	AKP16138.1
1088	AKP16140.1
1089	AKP16145.1
1090	AKP16146.1
1091	AKP16147.1
1092	AKP16148.1
1093	AKP16149.1
1094	AKP16152.1
1095	AKP16153.1
1096	AKP16154.1
1097	AKP16156.1
1098	AKP16157.1
1099	AKP16158.1
1100	AKP16160.1
1101	AKP16163.1
1102	AKP16165.1
1103	AKP16167.1
1104	AKP16168.1
1105	AKP16173.1
1106	AKP16174.1
1107	AKP16175.1
1108	AKP16177.1
1109	AKP16178.1
1110	AKP16179.1
1111	AKP16180.1
1112	AKP16181.1
1113	AKP16182.1
1114	AKP16183.1
1115	AKP16185.1
1116	AKP16189.1
1117	AKP16190.1
1118	AKP16194.1
1119	AKP16195.1
1120	AKP16197.1
1121	AKP16200.1
1122	AKP16202.1
1123	AKP16204.1
1124	AKP16206.1
1125	AKP16209.1
1126	AKP16210.1
1127	AKP16212.1
1128	AKP16214.1
1129	AKP16224.1
1130	AKP16225.1
1131	AKP16227.1
1132	AKP16228.1
1133	AKP16229.1
1134	AKP16231.1
1135	AKP16232.1
1136	AKP16242.1
1137	AKP16246.1
