# Supplementary material for: Computer-aided genomic data analysis of drug-resistant Neisseria gonorrhoeae for the Identification of alternative therapeutic targets
Source: Front Cell Infect Microbiol. 2023 Mar 24;13:1017315. doi: 10.3389/fcimb.2023.1017315 (PMC10080061; doi:10.3389/fcimb.2023.1017315)
Supplement: Supplementary file 5 [file Table_4.xlsx]

## Sheet: Sheet2
Supplementary Table S4. Metabolic pathway dependent druggable proteins
Sr No	Uniprot ID	Protein name	Drugbank ID	Drug Name	E-value	Bitscore
1	P08149	Penicillin-binding protein 2	DB00535	Cefdinir	0	1078
2	Q8L103	Penicillin binding protein	DB01060	Amoxicillin	2.31e-26	103
3	P24228	D-alanyl-D-alanine carboxypeptidase DacB	DB00760	Meropenem	3.42e-28	114
			DB01329	Cefoperazon
			DB01331	Cefoxitin
			DB01328	Cefonicid
			DB00303	Ertapenem
			DB04570	Latamoxef
			DB00417	Phenoxymethyl penicillin
			DB14879	Cefiderocol
		Metabolic pathway independent druggable proteins
1	Q44532	Ferredoxin--NADP reductase	DB03147	Flavin adenine dinucleotide	1.99e-141	395
2	Q8L103	Penicillin binding protein	DB01060	Amoxicillin	2.31e-26	103
3	O75880	Protein SCO1 homolog, mitochondrial	DB09130	Copper	8.55e-29	107
4	P24228	D-alanyl-D-alanine carboxypeptidase DacB	DB00760	Meropenem	3.42e-28	114
			DB01329	Cefoperazon
			DB01331	Cefoxitin
			DB01328	Cefonicid
			DB00303	Ertapenem
			DB04570	Latamoxef
			DB00417	Phenoxymethyl penicillin
			DB14879	Cefideroco
5	Q44532	Ferredoxin--NADP reductase	DB03147	Flavin adenine dinucleotide	2.59e-39	135
6	P00914	Deoxyribodipyrimidine photo-lyase	DB03147	Flavin adenine dinucleotide	3.25e-40	147
7	Q969S8	Histone deacetylase	DB05015	Belinostat	1.15e-41	152
			DB06603	Panobinostat
8	P30531	Sodium- and chloride-dependent GABA transporter 1	DB00906	Tiagabine	3.25e-52	184
			DB00349	Clobazam
			DB08848	Guvacine	2.22e-86	269
9	C3T8E2	Multidrug resistance protein MdtK	DB00537	Ciprofloxacin
10	P08149	Penicillin-binding protein 2	DB00535	Cefdinir	0	1078
