# Supplementary material for: Computer-aided genomic data analysis of drug-resistant Neisseria gonorrhoeae for the Identification of alternative therapeutic targets
Source: Front Cell Infect Microbiol. 2023 Mar 24;13:1017315. doi: 10.3389/fcimb.2023.1017315 (PMC10080061; doi:10.3389/fcimb.2023.1017315)
Supplement: Supplementary file 6 [file Table_5.xlsx]

## Sheet: Sheet1
Supplementary Table S5. Analysis of membrane proteins for suitable vaccine candidate’s selection
Sr #	Protein ID	Allergenicity	Molecular weight (KDa)	Theoretical PI	Instability index	Aliphatic index	GRAVY	Antigenicity	No. of amino acids	Estimated half life
1	AKP14181.1	Allergen	72	9.28	50.45	87.42	-0.296	Antigenic	658	30 hours (mammalian reticulocytes, in vitro),>20 hours (yeast, in vivo),>10 hours (Escherichia coli, in vivo)
2	AKP14383.1	Non-allergen	60	7.08	44.03	96.06	-0.295	Antigenic	553	30 hours (mammalian reticulocytes, in vitro),>20 hours (yeast, in vivo),>10 hours (Escherichia coli, in vivo)
3	AKP14485.1	Non-allergen	51	7.98	28.01	116.32	0.774	Antigenic	473	30 hours (mammalian reticulocytes, in vitro),>20 hours (yeast, in vivo),>10 hours (Escherichia coli, in vivo)
4	AKP14854.1	Non-allergen	87	7.16	35.63	68.36	-0.484	Antigenic	801	30 hours (mammalian reticulocytes, in vitro),>20 hours (yeast, in vivo),>10 hours (Escherichia coli, in vivo)
5	AKP15153.1	Non-allergen	37	9.11	23.29	71.24	-0.388	Antigenic	348	30 hours (mammalian reticulocytes, in vitro),>20 hours (yeast, in vivo),>10 hours (Escherichia coli, in vivo)
6	AKP15164.1	Non-allergen	87	8.84	30.21	74.14	-0.46	Antigenic	792	30 hours (mammalian reticulocytes, in vitro),>20 hours (yeast, in vivo),>10 hours (Escherichia coli, in vivo)
7	AKP15238.1	Non-allergen	78	9.55	16.81	70.21	-0.648	Antigenic	713	30 hours (mammalian reticulocytes, in vitro),>20 hours (yeast, in vivo),>10 hours (Escherichia coli, in vivo)
8	AKP15251.1	Non-allergen	165	9.16	27.13	68.05	-0.693	Antigenic	1468	30 hours (mammalian reticulocytes, in vitro),>20 hours (yeast, in vivo),>10 hours (Escherichia coli, in vivo)
9	AKP15253.1	Non-allergen	90	9.42	28.68	63.99	-0.705	Antigenic	809	30 hours (mammalian reticulocytes, in vitro),>20 hours (yeast, in vivo),>10 hours (Escherichia coli, in vivo)
10	AKP15266.1	Non-allergen	29	4.94	32.02	79.2	-0.272	Antigenic	275	30 hours (mammalian reticulocytes, in vitro),>20 hours (yeast, in vivo),>10 hours (Escherichia coli, in vivo)
11	AKP15411.1	Allergen	78	9.39	33.35	93.05	-0.217	Antigenic	731	30 hours (mammalian reticulocytes, in vitro),>20 hours (yeast, in vivo),>10 hours (Escherichia coli, in vivo)
12	AKP15412.1	Non-allergen	20	5.05	54.03	80.94	-0.431	Antigenic	181	30 hours (mammalian reticulocytes, in vitro),>20 hours (yeast, in vivo),>10 hours (Escherichia coli, in vivo)
13	AKP15413.1	Non-allergen	23	5.04	39.09	100.84	-0.251	Antigenic	215	30 hours (mammalian reticulocytes, in vitro),>20 hours (yeast, in vivo),>10 hours (Escherichia coli, in vivo)
14	AKP15415.1	Non-allergen	41	5.21	39.4	94.99	-0.286	Antigenic	371	30 hours (mammalian reticulocytes, in vitro),>20 hours (yeast, in vivo),>10 hours (Escherichia coli, in vivo)
15	AKP15607.1	Non-allergen	18	9.77	21.12	84.34	-0.049	Antigenic	175	30 hours (mammalian reticulocytes, in vitro),>20 hours (yeast, in vivo),>10 hours (Escherichia coli, in vivo)
16	AKP15650.1	Non-allergen	175	9.25	36.38	68.43	-0.768	Antigenic	1593	30 hours (mammalian reticulocytes, in vitro),>20 hours (yeast, in vivo),>10 hours (Escherichia coli, in vivo)
17	AKP15827.1	Allergen	22	5.23	25.36	92.18	-0.255	Antigenic	202	30 hours (mammalian reticulocytes, in vitro),>20 hours (yeast, in vivo),>10 hours (Escherichia coli, in vivo)
18	AKP15828.1	Non-allergen	34	8.86	32.46	84.15	-0.318	Antigenic	313	30 hours (mammalian reticulocytes, in vitro),>20 hours (yeast, in vivo),>10 hours (Escherichia coli, in vivo)
