# Supplementary material for: Computer-aided genomic data analysis of drug-resistant Neisseria gonorrhoeae for the Identification of alternative therapeutic targets
Source: Front Cell Infect Microbiol. 2023 Mar 24;13:1017315. doi: 10.3389/fcimb.2023.1017315 (PMC10080061; doi:10.3389/fcimb.2023.1017315)
Supplement: Supplementary file 8 [file Table_7.xlsx]

## Sheet: Sheet1
	Supplementary Table S7. Analysis of predicted B-cell epitopes by different servers for final epitopes selection
Protein ID	Final Epitopes	Position	Bcpred	Position	Score	FBCpred	Position	Score	Bepipred	Position	Score (Min-Max)
AKP15153.1
	GVQTYRSVEHTKGKVSKVETGSEIADFGSKIGFKGQEDLGNGLKAVWQLEQGASVAGTNTGWGNKQSFVG	30-99	ADFGSKIGFKGQEDLGNGLK	54	0.844	IGFKGQEDLGNGLK	60	0.915	GVQTYRSVEHTKGKVSKVETGSEIADFGS	30-58	0.50-0.69
			VWQLEQGASVAGTNTGWGNK	75	0.951	GTNTGWGNKQSFVG	86	0.977	KGQEDLGNGLKAVWQ	63-77	0.50-0.58
									ASVAGTNTGWGN	82-93	0.50-0.63
	PLKNTKDNVNAWESGKFTGNVLEISGMAKREHRY	115-143	PLKNTKDNVNAWESGKFTGN	115	0.925	PLKNTKDNVNAWES	115	0.998	DNVNAWESGKFTGNVLEISGMAKREHRY	121-143	0.50-0.61
	SVRYDSPEFAGFSGSVQYAPKDNSGSNGESYHVGLNYRNGGFFAQY	150-195	SGSVQYAPKDNSGSNGESYH	162	0.995	SVRYDSPEFAGFSG	150	0.998	SPEFAGFSG	155-163	0.52-0.57
						YAPKDNSGSNGESY	167	1	QYAPKDNSGSNGESYHVGLNYRNGGF	166-191	0.52-0.67
						VGLNYRNGGFFAQY	182	0.92
	QRYGEGTKKIEYDDQAYSIPSLFVEKLQ	200-227							QRYGEGTKKIEYDDQAYSIPSLFVEKLQ	200-227	0.51-0.68
	VGGYDNNALYASVA	232-245				VGGYDNNALYASVA	232	0.895
	QQDAKLYGTWSANSHNSQTEVA	248-269	DAKLYGTWSANSHNSQTEVA	250	0.948	GTWSANSHNSQTEV	255	0.968	QQDAKLYGTWSANSHNSQTEV	248-268	0.51-0.68
	HGFKGTVHSADYDNTYDQVVVGAEYDF	287-313	HSADYDNTYDQVVVGAEYDF	294	0.981	HSADYDNTYDQVVV	294	0.923	HGFKGTVHSADYDNT	287-301	0.50-0.63
AKP15828.1
	KRKMLNVPKGGYDGMKGFTI	2_21	KRKMLNVPKGGYDGMKGFTI	2	0.926	VPKGGYDGMKGFTI	8	0.935	LNVPKGGYDGM	06_16	0.51-0.60
	KLNDAANERLAIQQ	47-60							KLNDAANERLAIQQ	47-60	0.51-0.57
	FNMSEHTEKDVFFGVTQKKPLFSLNLKRNSTNKLIPIAESPNIGYQGFTQRLNALIFQYGIDDANASAETTVVSS	82-156				IPIAESPNIGYQGF	116	0.955	FNMSEHTEKDVFFGVTQKKPLFSLNLKRNSTNKLIPIAESPNIGYQGFTQRLNALIFQYGIDDANASAE	82-150	0.50-0.62
						DDANASAETTVVSS	143	0.997
	CGAISKPGKQIPTLEDAKKELKIQDSDKEQNGNIARQRHVVNAYAVGRFGNNEEGLFRF	157-215	ISKPGKQIPTLEDAKKELKI	160	0.989	DAKKELKIQDSDKE	172	0.997	CGAISKPGKQIPTLEDAKKELKIQDSDKEQNGNIARQR	157-194	0.50-0.66
			RQRHVVNAYAVGRFGNNEEG	192	0.96	VGRFGNNEEGLFRF	202	0.991
	LDDKGEWGNPQLLA	217-230				LDDKGEWGNPQLLA	217	0.904	LDDKGEWGNPQL	217-228	0.52-0.62
	SGCPEDEDAGKEEQFKYTGKFDSSVTPAG	244-272	SGCPEDEDAGKEEQFKYTGK	244	0.993	SGCPEDEDAGKEEQ	244	1	CPEDEDAGKEEQFKYTGKFDSSVTP	246-270	0.50-0.60
						KYTGKFDSSVTPAG	259	0.998
	DSGSDAKIAASSDNIIYAYR	278-297	DSGSDAKIAASSDNIIYAYR	278	0.952	DSGSDAKIAASSDN	278	1
	NATIRGGNVCANRT	299-312				NATIRGGNVCANRT	299	1
