# Supplementary material for: Computer-aided genomic data analysis of drug-resistant Neisseria gonorrhoeae for the Identification of alternative therapeutic targets
Source: Front Cell Infect Microbiol. 2023 Mar 24;13:1017315. doi: 10.3389/fcimb.2023.1017315 (PMC10080061; doi:10.3389/fcimb.2023.1017315)
Supplement: Supplementary file 9 [file Table_8.xlsx]

## Sheet: Sheet1
		Supplementary Table S8. Comparison of predicted T cell and B cell epitopes using B cell epitopes as templates
Protein ID	Position	B-cell Epitopes	MHC-I Epitopes	MHC-II Epitopes
AKP15153.1	30-99	GVQTYRSVEHTKGKVSKVETGSEIADFGSKIGFKGQEDLGNGLKAVWQLEQGASVAGTNTGWGNKQSFVG	RSVEHTKGK	LKAVWQLEQGASVAG
			SVAGTNTGW	WGNKQSFVGLKGGFG
	287-313	HGFKGTVHSADYDNTYDQVVVGAEYDF	YAHGFKGTV	VGAEYDFSKRTSALV
			HSADYDNTY
			DQVVVGAEY
	248-269	QQDAKLYGTWSANSHNSQTEVA	EVAATAAYR	HNSQTEVAATAAYRF
	232-245	VGGYDNNALYASVA	GGYDNNALY	GGYDNNALYASVAAQ
	200-227	QRYGEGTKKIEYDDQAYSIPSLFVEKLQ		GGFFAQYAGLFQRYG
	150-195	SVRYDSPEFAGFSGSVQYAPKDNSGSNGESYHVGLNYRNGGFFAQY	ESYHVGLNY	DSPEFAGFSGSVQYA
				GGFFAQYAGLFQRYG
	115-143	PLKNTKDNVNAWESGKFTGNVLEISGMAKREHRY	NTKDNVNAW
AKP15828.1	2_21	KRKMLNVPKGGYDGMKGFTI
	47-60	KLNDAANERLAIQQ
	82-156	FNMSEHTEKDVFFGVTQKKPLFSLNLKRNSTNKLIPIAESPNIGYQGFTQRLNALIFQYGIDDANASAETTVVSS	DVFFGVTQK	TQKKPLFSLNLKRNS
			IPIAESPNI	IGYQGFTQRLNALIF
			RLNALIFQY
	157-215	CGAISKPGKQIPTLEDAKKELKIQDSDKEQNGNIARQRHVVNAYAVGRFGNNEEGLFRF	RQRHVVNAY	TTVVSSCGAISKPGK
			EEGLFRFQL	ARQRHVVNAYAVGRF
	217-230	LDDKGEWGNPQLLA
	244-272	SGCPEDEDAGKEEQFKYTGKFDSSVTPAG		EEQFKYTGKFDSSVT
	278-297	DSGSDAKIAASSDNIIYAYR	SSDNIIYAY	LLDSGSDAKIAASSD
	299-312	NATIRGGNVCANRT
