# Supplementary material for: Computer-aided genomic data analysis of drug-resistant Neisseria gonorrhoeae for the Identification of alternative therapeutic targets
Source: Front Cell Infect Microbiol. 2023 Mar 24;13:1017315. doi: 10.3389/fcimb.2023.1017315 (PMC10080061; doi:10.3389/fcimb.2023.1017315)
Supplement: Supplementary file 11 [file Table_10.xlsx]

## Sheet: Sheet1
	Supplementary Table S10. Characteristics analysis of vaccine constructs to check antigenicity, allergenicity, solubility and GC content
Sr No	Vaccine constructs	Nucleotides	CAI Value	GC Content(%)	SOLpro	AntigenPro	Vaxijen 2.0	Allergenicity
1	V1	1251	0.94	50.2	0.834102	0.897593	0.8029	Non-allergen
2	V2	1338	0.94	52.54	0.815251	0.893372	0.8422	Non-allergen
3	V3	1311	0.92	51.95	0.85946	0.89045	0.8490	Non-allergen
4	V4	996	0.93	50.9	0.971939	0.939007	0.9485	Non-allergen
5	V5	1395	0.99	49.32	0.867072	0.914497	0.7682	Non-allergen
6	V6	1482	0.98	51.48	0.859226	0.896908	0.8057	Non-allergen
7	V7	1140	0.99	49.74	0.80701	0.925205	0.8875	Non-allergen
8	V8	1455	0.97	50.93	0.892521	0.897363	0.8112	Non-allergen

## Sheet: Sheet2
		Supplementary table S10 (b): Physiochemical parameter analysis of vaccine constructs by ProtParam tool
Name with adjuvant	Number of amino acids	Molecular weight (KDa)	PI	Aliphatic index	Hydropathicity (GRAVY)	Instability index
V1	417	42	5.34	76.71	-0.214	22.54
V2	446	47	5.32	73.95	-0.43	30.86
V3	437	45	5.21	76.11	-0.406	34.33
V4	332	34	9.13	64.82	-0.435	26.48
V5	465	48	5.25	69.23	-0.346	28.78
V6	494	52	5.24	67.17	-0.533	35.92
V7	380	40	8.94	57.16	-0.568	33.61
V8	485	51	5.15	68.99	-0.513	39.14
